# Supplementary material for: Automatic dependent surveillance-broadcast (ADS-B) anomalous messages and attack type detection: deep learning-based architecture
Source: PeerJ Comput Sci. 2025 Jun 9;11:e2886. doi: 10.7717/peerj-cs.2886 (PMC12192918; doi:10.7717/peerj-cs.2886)
Supplement: Supplemental Information 1 [file peerj-cs-11-2886-s001.ipynb]

# %% [code]
!pip install pytorch-tabnet
!pip install pytorch-lightning
!pip install xgboost lightgbm
!pip install sklearn

# %% [code]
!pip install pandas matplotlib seaborn

# %% [code]
!pip install scikit-learn


# %% [code]
!pip install pytorch-tabnet

# %% [code]
import pandas as pd
from sklearn.model_selection import train_test_split
from sklearn.preprocessing import StandardScaler
from pytorch_tabnet.tab_model import TabNetClassifier
import numpy as np
import torch
import lightgbm as lgb
from sklearn.neural_network import MLPClassifier
from sklearn.metrics import accuracy_score, confusion_matrix, classification_report
from lightgbm import early_stopping, log_evaluation
import matplotlib.pyplot as plt
import joblib
import seaborn as sns


# %% [code]
# Load the Data
df = pd.read_csv("preprocessed_data.csv")
df.shape

# %% [code]
df.head()

# %% [code]
# separate input and output
X = df.iloc[:, 1:-1]
y = df.iloc[:, -1]

# %% [code]
# split training and testing data

X_train, X_test, y_train, y_test = train_test_split(X, y, test_size=0.2, random_state=42)


# %% [code]
# perform  normalization

scaler = StandardScaler()
X_train = scaler.fit_transform(X_train)
X_test = scaler.transform(X_test)


# %% [code]


# %% [markdown]
# Model 1 TabNet

# %% [code]

# Initialize and train the TabNet model with training history tracking
tabnet_model = TabNetClassifier()
training_history = tabnet_model.fit(
    X_train, y_train,
    eval_set=[(X_train, y_train), (X_test, y_test)],
    eval_name=['train', 'validation'],
    eval_metric=['accuracy'],
    max_epochs=100,
    patience=10
)

# Extract training and validation accuracies
train_accuracies = tabnet_model.history['train_accuracy']
val_accuracies = tabnet_model.history['validation_accuracy']
epochs = range(1, len(train_accuracies) + 1)


# %% [markdown]
## Learning Curve for Training vs. Validation Scores

# %% [code]
# Plot Training vs Cross Validation score
plt.figure(figsize=(12, 6))
plt.plot(epochs, train_accuracies, label='Training Accuracy')
plt.plot(epochs, val_accuracies, label='Validation Accuracy')
plt.xlabel('Epoch')
plt.ylabel('Accuracy')
plt.title('Training vs. Validation Accuracy for TabNet')
plt.legend()
plt.grid(True)
plt.show()


# %% [markdown]
## Plot Testing vs. Validation Learning Curve

# %% [code]
# Get final testing accuracy
y_pred_tabnet = np.argmax(tabnet_model.predict_proba(X_test), axis=1)
test_accuracy = accuracy_score(y_test, y_pred_tabnet)

# Plot Test Accuracy as a horizontal line
plt.figure(figsize=(12, 6))
plt.plot(epochs, val_accuracies, label='Validation Accuracy')
plt.axhline(y=test_accuracy, color='r', linestyle='--', label='Testing Accuracy')
plt.xlabel('Epoch')
plt.ylabel('Accuracy')
plt.title('Testing Accuracy vs. Validation Accuracy for TabNet')
plt.legend()
plt.grid(True)
plt.show()


# %% [markdown]
## Save the Model

# %% [code]
# Save the model
model_path = './tabnet_model'
tabnet_model.save_model(model_path)


# %% [markdown]
## Load the Model

# %% [code]
model_path = './tabnet_model'

# Initialize a new TabNet model
loaded_model = TabNetClassifier()

# Load the previously saved model
loaded_model.load_model(model_path + ".zip")

# Make predictions with the loaded model
y_pred_loaded = np.argmax(loaded_model.predict_proba(X_test), axis=1)

# Evaluate to confirm it's working as expected
print(f'Loaded Model Accuracy: {accuracy_score(y_test, y_pred_loaded)}')


# %% [markdown]
# Confusion Matrix

# %% [code]
class_labels = ['Ghost injection', 'No attack', 'Aircraft standing still',
                'Aircraft displaying false information', 'Jumping aircraft',
                'Transponder code alteration', 'Trajectory modification',
                'Non-responsive aircraft', 'Aircraft spoofing', 'Message Delay']

# Calculate accuracy
accuracy = accuracy_score(y_test, y_pred_loaded)
print(f'Accuracy: {accuracy * 100:.2f}%')

# Confusion Matrix
cm = confusion_matrix(y_test, y_pred_loaded)
print('Confusion Matrix:')

# Calculate percentage for each cell in the confusion matrix
cm_percent = cm.astype('float') / cm.sum(axis=1)[:, np.newaxis] * 100

# Combine the count and percentage into a single annotation, skipping zero values
annot = np.empty_like(cm).astype(str)
nrows, ncols = cm.shape
for i in range(nrows):
    for j in range(ncols):
        # Display both count and percentage only if count is greater than 0
        if cm[i, j] > 0:
            annot[i, j] = f'{cm[i, j]}\n({cm_percent[i, j]:.2f}%)'
        else:
            annot[i, j] = ''  # Leave the cell empty if the count is zero

# Plot the confusion matrix with counts and percentages, skipping zero values
plt.figure(figsize=(10, 7))  # Adjust figure size if necessary
sns.heatmap(cm, annot=annot, fmt='', cmap='Blues', xticklabels=class_labels, yticklabels=class_labels, cbar=False)

# Add labels and title
plt.title('Confusion Matrix')
plt.xlabel('Predicted')
plt.ylabel('Actual')

# Display the plot
plt.tight_layout()
plt.show()

# Classification Report
report = classification_report(y_test, y_pred_loaded)
print('Classification Report:')
print(report)


# %% [markdown]
# Model 2 - DeepGBM (Deep Learning + Gradient Boosting)

# %% [code]

# Split the training data into training and validation sets (e.g., 80-20 split)
X_train, X_val, y_train, y_val = train_test_split(X_train, y_train, test_size=0.2, random_state=42)


# %% [code]

# Set up early stopping callback
callbacks = [
    early_stopping(stopping_rounds=10),
    log_evaluation(0)  # Change 0 to a larger number if you want less frequent logging
]

# %% [code]

# Train LightGBM with validation set for feature engineering
lgb_model = lgb.LGBMClassifier()
lgb_model.fit(
    X_train, y_train,
    eval_set=[(X_val, y_val)],
    eval_metric='logloss',
    callbacks=callbacks
)

# Extract the booster model
booster = lgb_model.booster_

# Get leaf indices for training, validation, and testing sets
X_train_gbdt = booster.predict(X_train, pred_leaf=True)
X_val_gbdt = booster.predict(X_val, pred_leaf=True)
X_test_gbdt = booster.predict(X_test, pred_leaf=True)

# Train the NN on GBDT-transformed training data and capture validation accuracy
nn_model = MLPClassifier(hidden_layer_sizes=(100,), max_iter=100)
train_accuracies = []
val_accuracies = []

for epoch in range(100):
    nn_model.partial_fit(X_train_gbdt, y_train, classes=np.unique(y_train))
    train_acc = accuracy_score(y_train, nn_model.predict(X_train_gbdt))
    val_acc = accuracy_score(y_val, nn_model.predict(X_val_gbdt))
    train_accuracies.append(train_acc)
    val_accuracies.append(val_acc)
    print(f"Epoch {epoch+1}: Train Acc = {train_acc}, Val Acc = {val_acc}")
    if epoch > 10 and val_accuracies[-1] < val_accuracies[-11]:
        print("Early stopping due to no improvement")
        break

# Get test accuracy
y_pred_deepgbm = nn_model.predict(X_test_gbdt)
test_accuracy = accuracy_score(y_test, y_pred_deepgbm)
print(f'DeepGBM Test Accuracy: {test_accuracy}')


# %% [markdown]
# Plot Training vs. Validation Learning Curves

# %% [code]

# Plot Training vs Validation score
epochs = range(1, len(train_accuracies) + 1)
plt.figure(figsize=(12, 6))
plt.plot(epochs, train_accuracies, label='Training Accuracy')
plt.plot(epochs, val_accuracies, label='Validation Accuracy')
plt.xlabel('Epoch')
plt.ylabel('Accuracy')
plt.title('Training vs. Validation Accuracy for DeepGBM')
plt.legend()
plt.grid(True)
plt.show()


# %% [markdown]
#  Plot Testing vs. Validation Learning Curve

# %% [code]
# Plot Test Accuracy as a horizontal line
plt.figure(figsize=(12, 6))
plt.plot(epochs, val_accuracies, label='Validation Accuracy')
plt.axhline(y=test_accuracy, color='r', linestyle='--', label='Testing Accuracy')
plt.xlabel('Epoch')
plt.ylabel('Accuracy')
plt.title('Testing Accuracy vs. Validation Accuracy for DeepGBM')
plt.legend()
plt.grid(True)
plt.show()


# %% [markdown]
# Save the Models

# %% [code]
# Save LightGBM model
lgb_model_path = './deepgbm_lgb_model.txt'
booster.save_model(lgb_model_path)

# Save Neural Network model
nn_model_path = './deepgbm_nn_model.pkl'
joblib.dump(nn_model, nn_model_path)


# %% [markdown]
# Load the Models for Future Predictions

# %% [code]
nn_model_path = './deepgbm_nn_model.pkl'
lgb_model_path = './deepgbm_lgb_model.txt'

# Load LightGBM model
loaded_booster = lgb.Booster(model_file=lgb_model_path)

# Transform new data with the loaded LightGBM model
new_X_gbdt = loaded_booster.predict(X_test, pred_leaf=True)

# Load Neural Network model
loaded_nn_model = joblib.load(nn_model_path)

# Make predictions with the loaded NN model
new_predictions = loaded_nn_model.predict(new_X_gbdt)

# Evaluate to confirm predictions are consistent
print(f'Loaded Model Test Accuracy: {accuracy_score(y_test, new_predictions)}')

# %% [markdown]
# Confusion Matrix

# %% [code]
class_labels = ['Ghost injection', 'No attack', 'Aircraft standing still',
                'Aircraft displaying false information', 'Jumping aircraft',
                'Transponder code alteration', 'Trajectory modification',
                'Non-responsive aircraft', 'Aircraft spoofing', 'Message Delay']

# Calculate accuracy
accuracy = accuracy_score(y_test, new_predictions)
print(f'Accuracy: {accuracy * 100:.2f}%')

# Confusion Matrix
cm = confusion_matrix(y_test, new_predictions)
print('Confusion Matrix:')

# Calculate percentage for each cell in the confusion matrix
cm_percent = cm.astype('float') / cm.sum(axis=1)[:, np.newaxis] * 100

# Combine the count and percentage into a single annotation, skipping zero values
annot = np.empty_like(cm).astype(str)
nrows, ncols = cm.shape
for i in range(nrows):
    for j in range(ncols):
        # Display both count and percentage only if count is greater than 0
        if cm[i, j] > 0:
            annot[i, j] = f'{cm[i, j]}\n({cm_percent[i, j]:.2f}%)'
        else:
            annot[i, j] = ''  # Leave the cell empty if the count is zero

# Plot the confusion matrix with counts and percentages, skipping zero values
plt.figure(figsize=(10, 7))  # Adjust figure size if necessary
sns.heatmap(cm, annot=annot, fmt='', cmap='Blues', xticklabels=class_labels, yticklabels=class_labels, cbar=False)

# Add labels and title
plt.title('Confusion Matrix')
plt.xlabel('Predicted')
plt.ylabel('Actual')

# Display the plot
plt.tight_layout()
plt.show()

# Classification Report
report = classification_report(y_test, new_predictions)
print('Classification Report:')
print(report)


# %% [code]


# %% [markdown]
# NODE

# %% [code]
import torch
import torch.nn as nn
import torch.optim as optim
from torch.utils.data import DataLoader, TensorDataset, random_split
import matplotlib.pyplot as plt
import pandas as pd
from sklearn.preprocessing import StandardScaler, LabelEncoder
import torch.nn.functional as F

# Load data with categorical handling and scaling
def load_data(file_path, target_column, categorical_columns):
    df = pd.read_csv(file_path)
    
    # One-hot encode categorical columns
    df = pd.get_dummies(df, columns=categorical_columns, drop_first=True)
    
    # Separate features and target
    X = df.drop(target_column, axis=1)
    y = df[target_column]
    
    # Encode the target if it's categorical
    label_encoder = LabelEncoder()
    y = label_encoder.fit_transform(y)
    
    # Scale the features
    scaler = StandardScaler()
    X = scaler.fit_transform(X)
    
    return torch.tensor(X, dtype=torch.float32), torch.tensor(y, dtype=torch.long)

# Load your dataset
file_path = 'preprocessed_data.csv'  # Update this path
target_column = 'attackType_mapped'  # Update with your target column name
categorical_columns = ['callsign']  # Update with actual categorical columns

X, y = load_data(file_path, target_column, categorical_columns)

# Create a TensorDataset
dataset = TensorDataset(X, y)

# Split the dataset into training and validation sets
train_size = int(0.8 * len(dataset))
val_size = len(dataset) - train_size
train_dataset, val_dataset = random_split(dataset, [train_size, val_size])

# Create DataLoaders
batch_size = 64
train_loader = DataLoader(train_dataset, batch_size=batch_size, shuffle=True)
val_loader = DataLoader(val_dataset, batch_size=batch_size, shuffle=False)


class NODELayer(nn.Module):
    def __init__(self, input_dim, num_trees, depth, tree_dim):
        super(NODELayer, self).__init__()
        self.num_trees = num_trees
        self.depth = depth
        
        self.weights = nn.Parameter(torch.randn(num_trees, input_dim))  # Shape: (num_trees, input_dim)
        self.thresholds = nn.Parameter(torch.randn(num_trees, depth))  # Shape: (num_trees, depth)
        self.tree_dim = tree_dim  

    def forward(self, x):
        outputs = torch.zeros(x.size(0), self.num_trees, self.tree_dim).to(x.device)
        
        for i in range(self.num_trees):
            weight = self.weights[i].unsqueeze(0)  # Shape: (1, input_dim)
            thresholds = self.thresholds[i]  # Shape: (depth)
            
            for d in range(self.depth):
                left_indices = (x @ weight.T < thresholds[d]).squeeze()  # Condition for left split

                # Ensure left_indices is a 1D tensor for proper indexing
                if left_indices.dim() == 0:
                    left_indices = left_indices.unsqueeze(0)
                
                right_indices = ~left_indices
                
                # Update outputs for left and right children
                outputs[left_indices, i] = F.relu(x[left_indices] @ weight.T)  # Left child
                outputs[right_indices, i] = F.relu(x[right_indices] @ weight.T)  # Right child
        
        return outputs.view(x.size(0), -1)  # Flatten the output

    
class NODEModel(nn.Module):
    def __init__(self, input_dim, num_layers, num_trees, depth, tree_dim, output_dim):
        super(NODEModel, self).__init__()
        self.layers = nn.ModuleList(
            [NODELayer(input_dim, num_trees, depth, tree_dim) for _ in range(num_layers)]
        )
        
        self.intermediate_fc = nn.Linear(tree_dim * num_trees, 128)  # Adjust based on output size
        self.fc = nn.Linear(128, output_dim)  # Transform 128 to 10 for classification

    def forward(self, x):
        for layer in self.layers:
            x = layer(x)
        x = self.intermediate_fc(x)
        return self.fc(x)

# Update input_dim based on actual feature count
input_dim = X.shape[1]
num_layers = 1
num_trees = 15
depth = 3
tree_dim = 4
output_dim = 10

model = NODEModel(input_dim, num_layers, num_trees, depth, tree_dim, output_dim)

# Set device (CPU or GPU)
device = torch.device('cuda' if torch.cuda.is_available() else 'cpu')
model.to(device)

# Define loss function and optimizer
criterion = nn.CrossEntropyLoss()
optimizer = optim.Adam(model.parameters(), lr=0.001)

# Initialize lists to store scores
train_accuracies = []
val_accuracies = []
num_epochs = 10  # Set the number of epochs


# Training loop
for epoch in range(num_epochs):
    model.train()  # Set the model to training mode
    total_loss = 0
    correct = 0

    for batch_X, batch_y in train_loader:
        batch_X, batch_y = batch_X.to(device), batch_y.to(device)

        optimizer.zero_grad()  # Zero the gradients
        outputs = model(batch_X)  # Forward pass
        loss = criterion(outputs, batch_y)  # Calculate loss
        loss.backward()  # Backward pass
        optimizer.step()  # Update weights

        total_loss += loss.item()  # Accumulate loss
        _, predicted = torch.max(outputs.data, 1)
        correct += (predicted == batch_y).sum().item()  # Count correct predictions

    average_loss = total_loss / len(train_loader)
    train_accuracy = correct / len(train_loader.dataset)
    train_accuracies.append(train_accuracy)

    # Validation
    model.eval()  # Set the model to evaluation mode
    val_correct = 0
    with torch.no_grad():
        for batch_X, batch_y in val_loader:
            batch_X, batch_y = batch_X.to(device), batch_y.to(device)
            val_outputs = model(batch_X)
            _, val_predicted = torch.max(val_outputs.data, 1)
            val_correct += (val_predicted == batch_y).sum().item()  # Count correct predictions

    val_accuracy = val_correct / len(val_loader.dataset)
    val_accuracies.append(val_accuracy)

    print(f"Epoch [{epoch + 1}/{num_epochs}], Loss: {average_loss:.4f}, Train Accuracy: {train_accuracy:.4f}, Val Accuracy: {val_accuracy:.4f}")


# %% [code]
# Plot training vs validation accuracy
plt.figure(figsize=(10, 5))
plt.plot(range(1, num_epochs + 1), train_accuracies, label='Training Accuracy', marker='o')
plt.plot(range(1, num_epochs + 1), val_accuracies, label='Validation Accuracy', marker='o')
plt.xlabel('Epochs')
plt.ylabel('Accuracy')
plt.title('Training vs Validation Accuracy')
plt.legend()
plt.grid()
plt.show()

# Save the model
torch.save(model.state_dict(), 'node_better_model.pth')


# %% [code]
# Split the dataset into training, validation, and test sets
train_size = int(0.7 * len(dataset))
val_size = int(0.15 * len(dataset))
test_size = len(dataset) - train_size - val_size
train_dataset, val_dataset, test_dataset = random_split(dataset, [train_size, val_size, test_size])

# Create DataLoaders
train_loader = DataLoader(train_dataset, batch_size=batch_size, shuffle=True)
val_loader = DataLoader(val_dataset, batch_size=batch_size, shuffle=False)
test_loader = DataLoader(test_dataset, batch_size=batch_size, shuffle=False)


# %% [code]
# Initialize list to store test accuracy
test_accuracies = []

# Test accuracy calculation (after the training loop)
model.eval()  # Set the model to evaluation mode
test_correct = 0

with torch.no_grad():
    for batch_X, batch_y in test_loader:
        batch_X, batch_y = batch_X.to(device), batch_y.to(device)
        test_outputs = model(batch_X)
        _, test_predicted = torch.max(test_outputs.data, 1)
        test_correct += (test_predicted == batch_y).sum().item()  # Count correct predictions

test_accuracy = test_correct / len(test_loader.dataset)
test_accuracies = [test_accuracy] * num_epochs  # Repeat test accuracy for each epoch


# %% [code]
# Plot test vs validation accuracy
plt.figure(figsize=(10, 5))
plt.plot(range(1, num_epochs + 1), val_accuracies, label='Validation Accuracy', marker='o')
plt.plot(range(1, num_epochs + 1), test_accuracies, label='Test Accuracy', linestyle='--', marker='x')
plt.xlabel('Epochs')
plt.ylabel('Accuracy')
plt.title('Test vs Validation Accuracy')
plt.legend()
plt.grid()
plt.show()


# %% [code]


# %% [markdown]
# Model Loading and Prediction code

# %% [code]
import torch
import torch.nn as nn
import pandas as pd
from sklearn.preprocessing import StandardScaler, LabelEncoder
import torch.nn.functional as F
from torch.utils.data import DataLoader, TensorDataset, random_split


# Load the model for future predictions
def load_model(model_class, input_dim, num_layers, num_trees, depth, tree_dim, output_dim, path):
    model = model_class(input_dim, num_layers, num_trees, depth, tree_dim, output_dim)
    model.load_state_dict(torch.load(path))
    model.eval()  # Set to evaluation mode
    return model

# Prepare input data for prediction
def prepare_input_data(new_data, scaler, categorical_columns):
    # One-hot encode categorical columns
    new_data = pd.get_dummies(new_data, columns=categorical_columns, drop_first=True)
    
    # Scale the features using the same scaler
    new_data = scaler.transform(new_data)  # Use the same scaler used during training

    # Convert to tensor
    return torch.tensor(new_data, dtype=torch.float32)

# Load your model
class NODELayer(nn.Module):
    def __init__(self, input_dim, num_trees, depth, tree_dim):
        super(NODELayer, self).__init__()
        self.num_trees = num_trees
        self.depth = depth
        
        self.weights = nn.Parameter(torch.randn(num_trees, input_dim))  # Shape: (num_trees, input_dim)
        self.thresholds = nn.Parameter(torch.randn(num_trees, depth))  # Shape: (num_trees, depth)
        self.tree_dim = tree_dim  

    def forward(self, x):
        outputs = torch.zeros(x.size(0), self.num_trees, self.tree_dim).to(x.device)
        
        for i in range(self.num_trees):
            weight = self.weights[i].unsqueeze(0)  # Shape: (1, input_dim)
            thresholds = self.thresholds[i]  # Shape: (depth)
            
            for d in range(self.depth):
                left_indices = (x @ weight.T < thresholds[d]).squeeze()  # Condition for left split

                # Ensure left_indices is a 1D tensor for proper indexing
                if left_indices.dim() == 0:
                    left_indices = left_indices.unsqueeze(0)
                
                right_indices = ~left_indices
                
                # Update outputs for left and right children
                outputs[left_indices, i] = F.relu(x[left_indices] @ weight.T)  # Left child
                outputs[right_indices, i] = F.relu(x[right_indices] @ weight.T)  # Right child
        
        return outputs.view(x.size(0), -1)  # Flatten the output


class NODEModel(nn.Module):
    def __init__(self, input_dim, num_layers, num_trees, depth, tree_dim, output_dim):
        super(NODEModel, self).__init__()
        self.layers = nn.ModuleList(
            [NODELayer(input_dim, num_trees, depth, tree_dim) for _ in range(num_layers)]
        )
        
        self.intermediate_fc = nn.Linear(tree_dim * num_trees, 128)  # Adjust based on output size
        self.fc = nn.Linear(128, output_dim)  # Transform 128 to 10 for classification

    def forward(self, x):
        for layer in self.layers:
            x = layer(x)
        x = self.intermediate_fc(x)
        return self.fc(x)

# Parameters
input_dim = 579  # Update based on your preprocessed feature count
num_layers = 1
num_trees = 15
depth = 3
tree_dim = 4
output_dim = 10

# Load the model
loaded_model = load_model(NODEModel, input_dim, num_layers, num_trees, depth, tree_dim, output_dim, 'node_better_model.pth')


# %% [code]


# %% [code]
# Load data with categorical handling and scaling
def load_data(file_path, target_column, categorical_columns):
    df = pd.read_csv(file_path)
    
    # One-hot encode categorical columns
    df = pd.get_dummies(df, columns=categorical_columns, drop_first=True)
    
    # Separate features and target
    X = df.drop(target_column, axis=1)
    y = df[target_column]
    
    # Encode the target if it's categorical
    label_encoder = LabelEncoder()
    y = label_encoder.fit_transform(y)
    
    # Scale the features
    scaler = StandardScaler()
    X = scaler.fit_transform(X)
    
    return torch.tensor(X, dtype=torch.float32), torch.tensor(y, dtype=torch.long)

# Load your dataset
file_path = 'preprocessed_data.csv'  # Update this path
target_column = 'attackType_mapped'  # Update with your target column name
categorical_columns = ['callsign']  # Update with actual categorical columns
batch_size = 64

X, y = load_data(file_path, target_column, categorical_columns)

# Create a TensorDataset
dataset = TensorDataset(X, y)

# Split the dataset into training, validation, and test sets
train_size = int(0.7 * len(dataset))
val_size = int(0.15 * len(dataset))
test_size = len(dataset) - train_size - val_size
train_dataset, val_dataset, test_dataset = random_split(dataset, [train_size, val_size, test_size])

# Create DataLoaders
train_loader = DataLoader(train_dataset, batch_size=batch_size, shuffle=True)
val_loader = DataLoader(val_dataset, batch_size=batch_size, shuffle=False)
test_loader = DataLoader(test_dataset, batch_size=batch_size, shuffle=False)

# %% [code]
# Switch the model to evaluation mode and generate predictions

loaded_model.eval()
y_pred = []
y_test = []

with torch.no_grad():
    for batch_X, batch_y in test_loader:
        batch_X, batch_y = batch_X, batch_y
        outputs = loaded_model(batch_X)
        _, predicted = torch.max(outputs, 1)
        y_pred.extend(predicted.cpu().numpy())
        y_test.extend(batch_y.cpu().numpy())

# %% [markdown]
# Confusion Matrix

# %% [code]
class_labels = ['Ghost injection', 'No attack', 'Aircraft standing still',
                'Aircraft displaying false information', 'Jumping aircraft',
                'Transponder code alteration', 'Trajectory modification',
                'Non-responsive aircraft', 'Aircraft spoofing', 'Message Delay']

# Calculate accuracy
accuracy = accuracy_score(y_test, y_pred)
print(f'Accuracy: {accuracy * 100:.2f}%')

# Confusion Matrix
cm = confusion_matrix(y_test, y_pred)
print('Confusion Matrix:')

# Calculate percentage for each cell in the confusion matrix
cm_percent = cm.astype('float') / cm.sum(axis=1)[:, np.newaxis] * 100

# Combine the count and percentage into a single annotation, skipping zero values
annot = np.empty_like(cm).astype(str)
nrows, ncols = cm.shape
for i in range(nrows):
    for j in range(ncols):
        # Display both count and percentage only if count is greater than 0
        if cm[i, j] > 0:
            annot[i, j] = f'{cm[i, j]}\n({cm_percent[i, j]:.2f}%)'
        else:
            annot[i, j] = ''  # Leave the cell empty if the count is zero

# Plot the confusion matrix with counts and percentages, skipping zero values
plt.figure(figsize=(10, 7))  # Adjust figure size if necessary
sns.heatmap(cm, annot=annot, fmt='', cmap='Blues', xticklabels=class_labels, yticklabels=class_labels, cbar=False)

# Add labels and title
plt.title('Confusion Matrix')
plt.xlabel('Predicted')
plt.ylabel('Actual')

# Display the plot
plt.tight_layout()
plt.show()

# Classification Report
report = classification_report(y_test, y_pred)
print('Classification Report:')
print(report)


# %% [code]


# %% [code]
# # Use the data for prediction
# file_path = 'preprocessed_data.csv'  # Update this path
# target_column = 'attackType_mapped'  # Update with your target column name
# categorical_columns = ['callsign']  # Update with actual categorical columns

# # Load and preprocess data 
# def load_data(file_path, target_column, categorical_columns):
#     df = pd.read_csv(file_path)
    
#     # One-hot encode categorical columns
#     df = pd.get_dummies(df, columns=categorical_columns, drop_first=True)
    
#     # Separate features and target
#     X = df.drop(target_column, axis=1)
    
#     # Scale the features using the same scaler used during training
#     scaler = StandardScaler()  # You might need to load the scaler if saved
#     X = scaler.fit_transform(X)  # Or use a pre-fitted scaler
    
#     return torch.tensor(X, dtype=torch.float32)

# # Prepare data for prediction
# input_data = load_data(file_path, target_column, categorical_columns)

# # Make predictions
# with torch.no_grad():
#     predictions = loaded_model(input_data)

# # Get predicted class labels
# predicted_classes = torch.argmax(predictions, dim=1)
# predicted_classes = predicted_classes.numpy()  # Convert to numpy if needed

# # Convert predicted indices back to original labels if needed
# label_encoder = LabelEncoder()  # Ensure this matches the one used during training
# label_encoder.fit(pd.read_csv(file_path)[target_column])  # Fit it on the original data
# predicted_labels = label_encoder.inverse_transform(predicted_classes)

# print("Predicted Class Labels:", predicted_labels)

# %% [code]


# %% [code]


# %% [markdown]
# Comparison Table

# %% [code]
# import pandas as pd

# Define the data
data = {
    "Class": [0, 1, 2, 3, 4, 5, 6, 7, 8, 9],
    "TabNet_Precision": [1.00, 0.91, 0.82, 0.84, 0.84, 0.91, 0.80, 1.00, 0.87, 0.96],
    "TabNet_Recall": [1.00, 0.97, 0.39, 0.79, 0.71, 0.97, 0.66, 0.97, 0.64, 0.09],
    "TabNet_F1": [1.00, 0.94, 0.52, 0.81, 0.77, 0.94, 0.72, 0.99, 0.74, 0.16],
    
    "DeepGBM_Precision": [1.00, 0.97, 0.97, 0.84, 1.00, 1.00, 0.95, 1.00, 0.98, 0.95],
    "DeepGBM_Recall": [1.00, 0.99, 0.78, 0.99, 0.77, 1.00, 0.97, 0.99, 0.97, 0.34],
    "DeepGBM_F1": [1.00, 0.98, 0.87, 0.91, 0.87, 1.00, 0.96, 0.99, 0.97, 0.50],
    
    "NODE_Precision": [1.00, 0.96, 0.77, 0.89, 0.79, 0.98, 0.93, 1.00, 0.93, 0.73],
    "NODE_Recall": [1.00, 0.97, 0.44, 0.96, 0.87, 0.97, 0.87, 0.99, 0.92, 0.26],
    "NODE_F1": [1.00, 0.97, 0.56, 0.92, 0.83, 0.97, 0.90, 1.00, 0.92, 0.38],
}

# Create DataFrame
df = pd.DataFrame(data)

# Print DataFrame as a table
print(df.to_string(index=False))


# %% [code]


# %% [markdown]
# Training Accuracy Comparison Graph

# %% [code]
import matplotlib.pyplot as plt

# Data points for training accuracy
tabnet_training_acc = [
    0.78, 0.80, 0.815, 0.82, 0.835, 0.84, 0.85, 0.855, 0.86, 0.87, 0.875, 0.88,
    0.885, 0.88, 0.89, 0.895, 0.90, 0.895, 0.905, 0.91, 0.905, 0.91, 0.90, 0.91,
    0.92, 0.915, 0.92, 0.91, 0.92, 0.91, 0.915, 0.91, 0.91, 0.92, 0.915, 0.92,
    0.915, 0.91, 0.915, 0.92, 0.91, 0.915, 0.92, 0.91, 0.92, 0.915, 0.91, 0.915,
    0.92, 0.91
]

deep_gbm_training_accuracy = [
    0.9435, 0.967, 0.981, 0.968, 0.973, 0.984, 0.985, 0.982, 0.985, 0.983, 0.987,
    0.985, 0.983, 0.988, 0.985, 0.973
]

node_training_accuracy = [
    0.72, 0.90, 0.92, 0.93, 0.935, 0.94, 0.945, 0.948, 0.95, 0.953
]

# Epochs for each model
epochs_tabnet = list(range(1, len(tabnet_training_acc) + 1))
epochs_deep_gbm = list(range(1, len(deep_gbm_training_accuracy) + 1))
epochs_node = list(range(1, len(node_training_accuracy) + 1))

# Plotting the training accuracy for each model
plt.figure(figsize=(10, 6))
plt.plot(epochs_tabnet, tabnet_training_acc, label='TabNet', marker='o')
plt.plot(epochs_deep_gbm, deep_gbm_training_accuracy, label='DeepGBM', marker='s')
plt.plot(epochs_node, node_training_accuracy, label='NODE', marker='^')

# Adding titles and labels
plt.title('Comparison of Training Accuracy for TabNet, DeepGBM, and NODE')
plt.xlabel('Epoch')
plt.ylabel('Training Accuracy')
plt.grid(True)
plt.legend(loc='lower right')

# Show the plot
plt.show()


# %% [code]


# %% [markdown]
# Testing Accuracy Comparison Graph

# %% [code]
import matplotlib.pyplot as plt

# Testing accuracy values
tabnet_testing_accuracy = [91.7]
deepgbm_testing_accuracy = [97.07]
node_testing_accuracy = [95.17]

# Model names
models = ['TabNet', 'DeepGBM', 'NODE']

# Plotting the testing accuracy for each model using a line plot
plt.figure(figsize=(8, 5))

# Plot the accuracies with lines and markers
plt.plot(models, tabnet_testing_accuracy * len(models), label='TabNet', marker='o', linestyle='-', color='blue')
plt.plot(models, deepgbm_testing_accuracy * len(models), label='DeepGBM', marker='o', linestyle='-', color='orange')
plt.plot(models, node_testing_accuracy * len(models), label='NODE', marker='o', linestyle='-', color='green')

# Adding titles and labels
plt.title('Comparison of Testing Accuracy for TabNet, DeepGBM, and NODE')
plt.ylabel('Testing Accuracy (%)')
plt.ylim(90, 100)  # Set limits to focus on the range between 90% and 100%

# Add legend
plt.legend()

# Show the plot
plt.grid(True)
plt.show()


# %% [code]


# %% [code]
# tabnet_training_acc = [0.78, 0.80, 0.815, 0.82, 0.835, 0.84, 0.85, 0.855, 0.86, 0.87, 0.875, 0.88, 
# 0.885, 0.88, 0.89, 0.895, 0.90, 0.895, 0.905, 0.91, 0.905, 0.91, 0.90, 0.91, 
# 0.92, 0.915, 0.92, 0.91, 0.92, 0.91, 0.915, 0.91, 0.91, 0.92, 0.915, 0.92, 
# 0.915, 0.91, 0.915, 0.92, 0.91, 0.915, 0.92, 0.91, 0.92, 0.915, 0.91, 0.915, 
# 0.92, 0.91]

# deep_gbm_training_accuracy =   [0.9435, 0.967, 0.981, 0.968, 0.973, 0.984, 0.985, 0.982, 0.985, 0.983, 0.987, 0.985, 0.983, 0.988, 0.985, 0.973]

# node_training_accuracy = [0.72, 0.90, 0.92, 0.93, 0.935, 0.94, 0.945, 0.948, 0.95, 0.953]


# %% [code]
# tabnet_val_acc = [0.78, 0.79, 0.81, 0.82, 0.83, 0.835, 0.845, 0.855, 0.86, 0.865, 0.87, 0.88, 
# 0.875, 0.88, 0.885, 0.88, 0.89, 0.885, 0.895, 0.90, 0.895, 0.90, 0.895, 0.90, 
# 0.905, 0.91, 0.905, 0.90, 0.91, 0.905, 0.91, 0.905, 0.91, 0.915, 0.91, 0.915, 
# 0.905, 0.91, 0.905, 0.91, 0.905, 0.91, 0.91, 0.905, 0.91, 0.905, 0.91, 0.905, 
# 0.91, 0.905]
# deep_gbm_validation_accuracy = [0.9432, 0.966, 0.980, 0.967, 0.972, 0.983, 0.983, 0.98, 0.983, 0.983, 0.985, 0.984, 0.981, 0.985, 0.983, 0.970]
# node_validation_accuracy = [0.89, 0.91, 0.928, 0.93, 0.885, 0.94, 0.925, 0.955, 0.955, 0.95]


# %% [code]


# %% [code]


# %% [code]
