# Supplementary material for: Automatic dependent surveillance-broadcast (ADS-B) anomalous messages and attack type detection: deep learning-based architecture
Source: PeerJ Comput Sci. 2025 Jun 9;11:e2886. doi: 10.7717/peerj-cs.2886 (PMC12192918; doi:10.7717/peerj-cs.2886)
Supplement: Supplemental Information 2 [file peerj-cs-11-2886-s002.csv]

callsign	transponderCode	heading	longitude	latitude	altitude	speed	groundSpeed	groundTrack	trueAirSpeed	radial	distance	attackType_mapped
FDB662	3360	5.324071107	56.35902473	24.80719869	14000.0	250.0	294.6710908	-0.965864931	306.0	1.995807392	111.6219887	1
DAH1966	1503	1.382035487	27.16220439	40.93652374	21000.0	290.0	382.4545673	1.404306934	387.44	4.588111276	138.7505616	1
ETD304	3253	4.013813859	55.10227701	24.10695325	10000.0	250.0	289.2643988	-2.306523989	290.0	2.206898073	58.31830279	1
ETD304	3253	0.540703307	54.99237744	24.13863811	10000.0	210.0	241.2142728	0.584096559	243.6	2.294379545	47.59594045	1
DAL657	1171	5.831627508	-122.413616	45.04306033	26000.0	320.0	466.6879851	-0.453655715	453.12	2.89093024	267.7303624	1
ETD354	545	5.335530683	54.98553538	24.08932492	10000.0	230.0	256.1625239	-0.954456129	266.8	2.381774685	51.05962907	1
EXS950	3475	3.983201216	-122.9236665	47.27367804	3000.0	120.0	124.1743174	-2.225318198	125.76	4.019141993	50.00228554	0
ETD99	717	3.678519259	54.97251225	24.68854285	15500.0	250.0	315.1025281	-2.640895331	312.0	0.818132059	43.19448242	1
ETD67	3553	5.164935285	55.30071984	23.92893833	12416.24666	250.0	289.0840643	-1.130931843	299.6649866	2.241755978	86.41260195	1
THY2GZ	7421	4.867521831	29.96377067	40.98936034	23607.87501	290.0	401.6488838	-1.440786391	399.5405401	1.463093639	96.51995687	1
TBN413	4135	1.736654417	28.13149477	41.96884643	22812.66212	110.0	148.6341222	1.803989537	150.1502853	5.204878152	124.372127	7
ETD710	7600	1.887464337	53.6761175	25.87175982	20873.31002	280.0	384.9233833	1.90241946	373.5124289	5.695454989	187.976638	5
ETD483	7614	0.99447284	52.86058685	23.35666979	30000.0	300.0	447.2071347	1.025943995	444.0	4.093905037	217.2157299	1
SHT894	4135	5.441536597	29.4076599	40.92126353	25885.39582	120.0	166.0590448	-0.900967092	169.69996	1.560944923	50.19641701	7
AUZ197	6903	2.963510446	-122.1802834	47.56313396	3000.0	110.0	106.4252337	2.993627195	115.28	0.166386657	16.01773786	0
SKW6120	3026	4.49977437	-121.4033403	47.86786649	13918.59166	320.0	394.9098703	-1.755858284	391.2631893	0.694062084	82.62761428	1
QTR5	1613	1.524783275	49.49502967	25.27899967	29884.57	280.0	428.7849556	1.546885975	413.8828736	4.674567558	212.496541	1
STK379	4135	1.275842736	27.78706809	41.20554198	22000.0	110.0	142.9080141	1.332150752	148.72	4.692308579	89.91781881	7
SKW6120	3026	4.497786895	-115.6546682	47.45739682	32000.0	320.0	488.5051903	-1.756762506	483.84	1.289863037	500.4263962	1
ETD78	4326	5.116502216	55.47440041	23.85622292	13000.0	250.0	291.5186855	-1.181139639	302.0	2.191794073	105.1703041	1
KKK4720	5350	4.777940412	29.87093221	40.40915981	21356.9	290.0	392.0009566	-1.529658588	389.096016	2.096153228	108.8368719	1
ETD664	7500	5.33577929	55.02774641	24.05994612	10000.0	230.0	256.1620731	-0.954197204	266.8	2.363446029	56.3479625	5
ETD4	2773	4.516406781	55.76568495	25.27796737	15975.99333	280.0	345.1202156	-1.795350495	351.5724501	0.841569119	146.8280477	1
ETD664	7500	5.350062144	54.08288861	24.83982341	10000.0	210.0	232.9378147	-0.939938058	243.6	5.343798488	73.17738615	5
THY4097	7164	2.071527227	27.76678913	41.24439393	17614.02	280.0	360.4584106	2.09742699	358.9108096	4.946914475	92.847864	1
SKW7858	3347	4.532537873	-118.7992369	47.67267251	34000.0	320.0	499.3503742	-1.722282297	494.08	1.197996014	265.2634035	1
EXS267	4135	2.531675716	29.14639621	42.46575511	28346.6175	130.0	195.4531556	2.577535204	188.9609644	5.495547606	167.9664818	7
FDB411	7011	4.515696219	55.59420787	25.57763835	8000.0	230.0	253.7972663	-1.80166968	259.44	0.53417765	42.88113725	4
ETD483	7614	0.978679862	53.80357753	23.85661005	30000.0	300.0	446.9860777	1.010268198	444.0	4.035873564	107.1001017	1
THY94E	4160	4.433637414	33.59915259	41.93481605	34000.0	290.0	454.7534023	-1.870437731	447.76	1.218876903	415.5549736	1
SKW4266	3122	4.401437165	-116.3819526	47.50106845	25000.0	320.0	452.1473044	-1.766117393	448.0	1.278764395	445.8195473	6
ETD96	537	1.988368599	54.04137075	24.726693	15000.0	250.0	320.9309692	2.001461516	310.0	5.164019375	69.83160998	1
UAE146	4345	1.854055867	54.55561261	25.71112402	17000.0	280.0	366.767323	1.869867972	356.16	5.237198918	95.99050999	1
S21023	7163	2.538640962	-121.9043388	48.25795764	3000.0	49.0	41.92624566	2.520749815	51.352	5.704457068	94.9398456	0
AFL277	5113	4.395495786	31.51859221	41.58055274	34000.0	290.0	455.1049798	-1.907970262	447.76	1.190493155	236.7661257	1
THY28R	2324	4.961513045	31.74367003	40.60434797	32000.0	290.0	439.7709296	-1.347597772	438.48	1.644856783	249.372115	1
EVA218	2755	6.012798837	-122.4553434	47.53563855	7181.105002	250.0	288.6248794	-0.279252667	278.72442	5.157133794	14.40417417	1
ASA2342	7600	5.993015039	-122.1930442	48.79944509	12000.0	320.0	392.2300562	-0.296705973	381.44	6.063382893	150.3355696	5
ETD5	3231	4.958217999	55.66009309	24.24668978	15000.0	250.0	300.0351019	-1.344977607	310.0	1.736048807	104.2268596	1
ETD67	3553	5.116064097	55.41015439	23.88276568	13000.0	250.0	291.5205993	-1.181593461	302.0	2.208364919	98.22935854	1
THY5866	3313	1.455753525	27.64058337	40.95061999	19112.765	290.0	374.4618133	1.47880701	378.6832296	4.591061704	98.56277244	1
ASA1706	7670	4.508366615	-120.7079267	47.82158492	18000.0	320.0	416.1411608	-1.74706866	412.16	0.961337905	127.4894793	2
SKW3866	1164	5.017994469	-120.9262114	46.79923229	21262.03331	320.0	438.3475486	-1.245543636	428.8616105	1.898466893	126.8421776	1
SVA673	6665	-998.9857582	55.36444444	25.25277778	62.0	0.0	0.0	0.0	0.0	0.0	0.0	6
SVA6215	276	0.540411428	54.70619946	25.00139599	13035.99	230.0	275.4427441	0.580346316	277.9724432	4.277943391	71.85818093	1
ETD304	3253	6.123198258	55.00981538	24.16962032	10000.0	210.0	234.9411656	-0.133109407	243.6	2.214670749	46.65590412	1
ALK758	7323	5.152142744	55.57174084	25.13766391	14000.0	250.0	294.8878503	-1.053748338	306.0	2.086530024	24.46343897	6
UAE55	626	1.853076838	54.43016209	25.7502761	17000.0	280.0	366.7618048	1.86891737	356.16	5.20959514	109.0346575	1
DAL657	1171	5.83675925	-122.0003426	43.33603648	26000.0	320.0	466.6829334	-0.448673152	453.12	2.811181117	458.0325962	1
QXE5566	5646	4.512846914	-120.3576113	47.79673199	19561.0375	320.0	424.2786177	-1.742533326	420.152512	1.034828042	151.9203876	1
THY3846	1646	4.48887571	29.27766031	41.00590561	14047.83331	250.0	311.1279698	-1.818473664	306.1913332	1.393511976	39.05060845	1
3A349	479	3.225460857	-121.9425189	48.46857648	32370.115	110.0	155.0898173	-3.003416349	166.9714024	0.163973836	116.6333178	0
ETD67	3553	5.350791153	54.97398231	24.20309453	10000.0	218.5419998	242.8451087	-0.938898994	253.5087198	2.199742099	41.5000668	1
THY6ZW	4471	1.33067674	26.17011658	40.87460542	27000.0	290.0	409.400105	1.352523735	415.28	4.569051422	222.2472059	1
ETD11	7007	2.521433955	54.66555105	24.58362539	15000.0	250.0	321.5316426	2.515456099	310.0	0.052186013	16.80630025	4
ASA43	6346	6.012763986	-122.455343	49.0012676	6000.0	250.0	283.6944458	-0.27925268	274.0	5.941461362	172.8487946	1
ETD3	1230	2.194562584	55.03426992	24.28891468	15000.0	230.0	296.7387151	2.200899736	285.2	1.927718804	41.9706589	1
THY5RA	3104	5.657759844	29.73299151	39.83054681	23000.0	290.0	391.0844002	-0.647001287	396.72	2.504623255	148.9204971	1
UAE97	7165	2.345345601	55.29450463	25.38225277	8000.0	230.0	269.8206169	2.261865288	259.44	5.793826952	16.02329801	6
FDB411	7011	3.677123327	55.72085063	25.60852165	10933.4825	240.7525001	285.7753499	-2.643220703	282.868712	0.70127839	53.38058462	1
PBD747	4135	2.267571834	28.06443787	41.9471386	33926.13165	130.0	204.8591072	2.32141558	200.5663538	5.718939699	124.9732445	7
ETD57	3160	0.992216739	52.52213239	23.18234689	30000.0	300.0	447.1756063	1.023705105	444.0	4.104445961	256.5032566	1
ARG742	541	3.564527358	-122.9719865	47.26115194	3000.0	110.0	110.0175462	-2.64881589	115.28	3.598325418	53.8910528	0
FDB401	6361	3.683102571	55.77823929	25.71427661	14444.23331	250.0	311.7375557	-2.722511546	307.7769332	0.646472606	66.06928568	6
KNE792	344	5.152200658	54.4217269	25.77716405	14000.0	250.0	294.8876736	-1.053688245	306.0	5.228877261	111.3032599	6
FDB677	326	5.239198167	55.51737647	25.16796472	7000.0	250.0	268.1047257	-1.053762579	278.0	2.085943303	18.04130232	8
THY819	1612	2.318413973	26.86353774	41.88646429	27000.0	280.0	405.2559758	2.34288015	400.96	5.173531506	192.5107943	1
ETD5	1525	1.886425303	53.5521105	25.91452381	22967.43	280.0	394.6368062	1.901474656	382.8940864	5.654257311	198.7841527	1
NAX6XO	4146	1.98015396	54.13427084	25.85182824	21000.0	280.0	385.9851153	1.992303006	374.08	5.171391787	140.5090761	9
UAE146	7600	5.239199839	55.34493009	25.26403516	7000.0	250.0	268.1047212	-1.053760845	278.0	5.245256149	2.327753262	5
ETD63	2645	2.19455209	55.02691665	24.29416963	12000.0	230.0	285.1654173	2.200842093	274.16	1.921489881	41.06031083	1
THY2GZ	7421	4.872384677	30.14246375	40.95836744	26177.05001	290.0	413.5937204	-1.436075274	411.4615121	1.496040988	111.5273139	1
FDB611	5370	1.933426211	53.77569098	26.00034619	21000.0	280.0	385.760204	1.947007302	374.08	5.157205784	180.1077494	1
SVA6215	276	0.54018242	54.68791995	24.97795032	13950.37084	230.0	278.7688925	0.580211515	281.3373647	4.255328192	74.58492582	1
THY641	6273	4.501816289	29.55507695	41.03672839	21000.0	250.0	339.3689114	-1.806136002	334.0	1.370446713	62.56287326	1
ASA1706	7670	4.52163125	-119.7205793	47.74864073	18000.0	320.0	416.2924901	-1.733938349	412.16	1.122637391	197.6503449	1
THY3846	1646	4.083312117	28.65451345	40.77602219	5076.583331	250.0	276.7164723	-2.215392172	270.3063333	3.591156415	25.97932882	1
ACA722	4221	5.839806811	-121.750923	42.25651413	26000.0	320.0	466.6797692	-0.445714159	453.12	2.789432009	579.008948	1
KKK9880	5744	2.069595874	27.60069116	41.33317079	18670.2625	280.0	365.1966749	2.095567544	363.642776	4.991465409	109.3320503	1
SHT894	4135	5.443529199	29.53660304	40.82039731	31060.58333	120.0	175.7281062	-0.899494451	179.63632	1.71720892	63.07337983	7
SKW6497	5125	6.012763986	-122.4553433	47.70643056	6000.0	250.0	283.6944458	-0.27925268	274.0	5.642354392	30.504757	1
ASA2818	7600	5.109673045	-119.8088254	46.2079529	29000.0	320.0	479.8154699	-1.155675882	468.48	1.924552656	233.4296854	5
THY6707	6155	3.482092642	28.47219977	41.25103941	12058.59499	250.0	306.8994543	-2.800850809	298.23438	5.436592084	41.93262727	1
ETD304	3253	4.01377134	55.09630205	24.10235159	10000.0	250.0	289.2648568	-2.306566587	290.0	2.220253748	58.16789832	1
STK379	4135	1.274077634	27.6265808	41.21377833	21907.61872	110.0	142.7381066	1.33030539	148.557409	4.663767213	103.138917	7
RSI698	4181	0.879547437	-121.9269542	47.91004439	22980.77333	44.12501351	63.84040911	0.676468875	60.34944446	0.073809421	58.78984154	0
UAE6	7732	5.239195443	55.03870585	25.43444184	7000.0	250.0	268.1047331	-1.053765403	278.0	5.230038281	38.48635746	3
CAI819	4135	2.433773715	29.53489639	42.02036293	15265.06807	130.0	166.4211839	2.481483947	161.7513416	5.784016334	130.9284549	7
QTR1H	1071	2.041894777	51.44459209	26.05217087	22336.51001	270.0	382.3838842	2.044078339	366.4937232	6.054832127	88.02033678	1
FDB886	7700	2.040906682	55.09119593	25.51589274	11000.0	230.0	280.9287463	2.05301442	270.48	5.494187564	40.13895869	5
ASA4756	6766	5.10647399	-120.0390299	46.34005895	35000.0	320.0	511.3731121	-1.158621842	499.2	1.916940665	210.7913133	1
UAE68X	6112	1.97949969	54.04916849	25.88939678	21000.0	280.0	385.9821394	1.991668961	374.08	5.168864338	150.0256176	1
RSI698	4181	3.798303277	-122.8721391	47.28681309	10000.0	80.0	89.27103213	-2.373584894	92.8	3.865193333	45.8656069	0
ETD244	4650	0.978334674	53.72672961	23.81577642	25000.0	300.0	422.7928475	1.00964318	420.0	4.044650185	116.0546535	1
QXE2176	6642	4.498979825	-121.4752053	47.87239783	12000.0	320.0	384.9674141	-1.756788434	381.44	0.650026972	78.51962441	1
THY6707	6155	3.90960792	28.62306181	40.99638525	6000.0	250.0	281.1591098	-2.384888079	274.0	4.759113468	16.20004862	1
SHT894	4135	5.439908337	29.28182779	41.01926216	24000.0	120.0	162.5446547	-0.90240713	166.08	1.317565177	39.55157283	7
AUI633	7635	1.933369506	53.76983421	26.00263881	21000.0	280.0	385.7599159	1.94695232	374.08	5.156953002	180.7479249	1
ETD354	545	5.35073788	54.85252918	24.29019541	10000.0	210.0	232.9366955	-0.939231407	243.6	2.197717954	25.84828362	1
THY648	5456	5.658952636	29.82636986	39.71452867	27000.0	290.0	409.3248995	-0.645961508	415.28	2.504480088	164.0160537	1
ETD50	7303	0.978735841	53.81145748	23.86078996	30000.0	300.0	446.9868626	1.010323775	444.0	4.034883951	106.1828918	1
ZJ209	9384	2.537155801	-123.20597	47.00802369	3000.0	110.0	105.8514178	2.529937352	115.28	3.544052208	83.26930893	0
LOT378	4135	5.293869618	29.98275943	40.36538061	24000.0	110.0	150.1962899	-1.056339848	152.24	1.811224779	119.3180652	7
FDB352	3564	5.323616787	56.29392762	24.85114912	14000.0	250.0	294.6720305	-0.966336705	306.0	1.981585022	103.5968175	3
AUZ197	6903	2.968173458	-121.7905828	48.27030506	3000.0	110.0	106.4415241	2.998675473	115.28	6.189721356	99.29534395	0
AXB962	6106	5.324032619	56.35319781	24.81113481	14000.0	250.0	294.6711703	-0.965904897	306.0	1.994616378	110.9026855	4
PBD747	4135	2.271793469	28.34048683	41.74013534	24000.0	130.0	183.739754	2.324629707	179.92	5.808920088	93.79605749	7
ASA3481	5422	5.835064647	-122.142912	43.93629081	33000.0	320.0	503.781172	-0.450345257	488.96	2.829839919	390.8945273	1
TY1050	1186	2.578430075	-122.9314063	48.16632401	20000.0	49.0	52.16991044	2.568935988	64.68	5.643227865	92.29178068	0
THY332	2106	0.533619707	24.5306659	38.03263566	35000.0	290.0	440.729905	0.538565063	452.4	3.881419171	486.2261474	1
EXS950	3475	2.764480296	-123.2093226	47.03447666	3000.0	120.0	116.4072939	2.776345275	125.76	3.82149238	81.77642584	0
DLH768	4135	5.772293941	28.87006069	40.71079729	28904.465	125.0	175.8148152	-0.558425175	182.80893	2.623752792	29.87848514	7
LOT378	4135	5.29131062	29.75431994	40.57486293	24000.0	110.0	150.2223874	-1.058927615	152.24	1.720261398	90.66681313	7
ZJ209	9384	1.693946702	-123.2776205	47.759654	29298.2475	110.0	153.4293499	1.620040801	161.5649156	4.618031735	80.37804072	0
ASA48	206	4.334706924	-124.628733	47.43808797	12000.0	320.0	383.2082433	-1.919862177	381.44	4.425639615	174.2153069	7
SVA162	5267	6.08098309	54.52657214	24.54830335	18842.59999	280.0	354.1463857	-0.18294945	364.4148479	3.928535214	115.0501663	3
THY7AV	204	4.784199063	30.43814451	40.34959558	26000.0	290.0	413.6721652	-1.523674271	410.64	1.950738878	153.102423	1
ETD192	7670	1.886344456	53.54209874	25.91797033	23009.91417	280.0	394.8335177	1.901397476	383.0844155	5.651124988	199.6700007	1
THY28R	2324	4.960833055	31.68401259	40.61912326	32000.0	290.0	439.7786584	-1.348275532	438.48	1.641621328	244.1627415	1
THY2GZ	7421	4.502154513	29.57976777	41.0393581	17646.15003	250.0	325.6959191	-1.805620843	320.5846001	1.369401153	64.65512021	1
ETD4	2773	4.000448955	55.33634372	25.1451535	15500.0	280.0	348.77356	-2.316413	349.44	0.684543762	105.2712614	1
KNE792	344	1.988008146	55.65693636	25.17264767	14000.0	210.0	268.1166891	2.087175364	257.04	1.830008533	30.73531057	6
THY648	5456	5.660060162	29.92723866	39.58867713	27000.0	290.0	409.3149101	-0.644838121	415.28	2.504520812	180.3726159	1
NRS0	5075	0.380261397	-122.7947596	46.97115196	3000.0	120.0	131.8229882	0.323832515	125.76	3.312048375	64.43404808	0
QXE2176	6642	4.334706924	-123.6312673	47.48533993	12000.0	320.0	383.2082433	-1.919862177	381.44	4.472910323	99.2907979	1
ETD23	7600	2.196127201	54.58225551	24.37786663	15500.0	230.0	298.6704308	2.20241097	287.04	3.955626326	9.28711285	5
DAL192	4346	4.534295934	-118.6811479	47.6625838	23000.0	320.0	442.3545915	-1.721101938	437.76	1.205098681	274.0039469	4
QXE2176	6642	4.334706924	-123.0522499	47.51269574	12000.0	320.0	383.2082433	-1.919862177	381.44	4.558033307	56.11172458	1
ASA43	6346	5.834764927	-122.6535732	45.99845003	23883.21666	320.0	455.4670266	-0.450600593	442.2820693	3.020239458	163.4194378	1
AFL277	5113	4.396967731	31.64356108	41.60381613	34000.0	290.0	455.0916062	-1.906522351	447.76	1.192501173	247.559269	1
EVA218	2755	6.012789696	-122.4553434	47.55953362	6867.242503	250.0	287.3146841	-0.279252667	277.46897	5.279662098	16.28623812	1
UAE1	7467	3.262233438	55.9899156	26.08331822	18000.0	250.0	329.6841088	-3.050150358	322.0	0.563035086	111.7390459	1
SVA535	7700	0.621881486	54.84737165	25.17685754	8000.0	230.0	257.9476141	0.661782842	259.44	4.516545111	52.68199737	5
TN781	3119	4.345719837	52.18235239	25.1630087	18711.02334	59.0	68.17336382	-2.110638551	76.66320603	0.783113321	59.03136837	0
ETD34	3671	5.351029985	53.86796097	24.99455018	10000.0	210.0	232.9362132	-0.938925937	243.6	5.34455118	100.9160964	1
THY461	7230	2.071233688	27.75145709	41.25259618	18682.6583	280.0	365.2679597	2.097198534	363.6983092	4.951686117	94.36080536	1
S21023	7163	2.541510878	-121.6833853	48.75222053	11906.57667	49.0	47.30923671	2.523638322	58.33475611	5.691245181	152.3337413	0
FDB886	7700	5.239196377	54.93513955	25.49202138	7000.0	250.0	268.1047306	-1.053764434	278.0	5.229703785	50.71235853	5
AAR644	152	3.960976412	-122.3910279	47.31267823	3000.0	125.0	129.1922281	-2.250799043	131.0	3.022068121	16.37232477	0
3A745	3623	4.310730379	-122.3389139	47.31693286	3000.0	110.0	116.8091606	-1.891963575	115.28	3.109121542	14.91749289	0
ETD7	7306	1.889231912	53.79945131	25.82902532	18267.455	280.0	372.8383692	1.904051483	361.8381984	5.741262562	177.562619	1
THY982	4771	4.099915991	28.20708285	40.80177371	4000.0	250.0	272.2152123	-2.199114858	266.0	4.256310587	54.52922788	1
EVA218	2755	6.02392814	-122.4557045	47.39533074	9143.100003	230.0	273.8614434	-0.269339594	263.646608	3.922493489	12.40012086	1
EXS950	3475	2.764784656	-123.1835396	46.79804315	3000.0	120.0	116.4077485	2.776674065	125.76	3.586098544	97.71952603	0
ETD96	537	1.988750743	54.09195753	24.70359528	15000.0	250.0	320.9325195	2.001830612	310.0	5.16595706	64.10389918	1
ETD48	5224	0.992541997	52.57101926	23.20759533	30000.0	300.0	447.1801528	1.024027892	444.0	4.103153172	250.822831	4
BAW9846	3745	1.895585043	-122.7861662	48.01172257	14434.35003	270.0	323.8032029	1.87205861	332.3563921	5.48521504	71.94291542	1
FDB611	5370	2.075737322	55.6317211	25.18669804	7000.0	210.0	243.3849407	2.087393309	233.52	1.802727846	27.86580025	3
ASA43	6346	5.984079498	-122.7245754	46.40911884	22000.0	320.0	445.2082235	-0.305547205	432.64	3.124365196	119.8116608	1
SKW6497	5125	6.150127007	-122.4852307	47.16418387	11652.19752	250.0	306.8273644	-0.146731059	296.6087901	3.251860217	34.33474049	1
DAL393	2432	5.114734596	-119.4220361	45.98347482	28000.0	320.0	474.5926747	-1.150766363	463.36	1.935308432	271.6572145	1
THY5859	2175	1.375425398	26.55193034	40.90097917	27000.0	290.0	409.8117876	1.397881245	415.28	4.575891603	190.0938585	1
QXE7396	3701	2.672159255	-123.0048549	48.58217926	17000.0	320.0	395.0758656	2.673801232	407.04	5.611526672	136.2686767	9
THY826	6602	0.345531682	27.36739642	40.28973222	24000.0	290.0	391.0231971	0.340411774	401.36	4.05881338	143.4480886	6
THY5866	3313	1.453493813	27.44930553	40.95053613	21000.0	290.0	383.0832124	1.476619038	387.44	4.595018164	114.6146592	1
THY5866	3313	0.905106508	28.173308	41.099638	12000.0	250.0	290.6829284	0.920827024	298.0	4.869746315	55.524292	1
ONE721	9608	2.506026111	-122.7227657	47.75354411	3000.0	110.0	105.8822896	2.496040767	115.28	5.469221819	45.77413804	0
UAE57A	1734	3.590821	55.73432061	25.63349761	11000.0	250.0	297.798413	-2.727142691	294.0	0.686000515	56.35477001	1
SVA360	3407	0.509464558	54.62439424	24.89400276	16000.0	280.0	348.6334747	0.542226472	351.68	4.185432391	84.44351595	1
3A193	1956	4.963370543	-121.3561632	46.36974218	26535.185	50.0	81.40008801	-1.19924571	71.228148	1.999299698	139.9573177	0
THY2660	2445	1.453459432	27.45258148	40.95054301	22655.65999	290.0	390.6636976	1.476665559	395.1222624	4.594965048	114.3397165	1
THY49N	7060	2.323864577	27.30599645	41.49708378	21000.0	280.0	378.0884403	2.347985076	374.08	5.048956194	139.2304371	1
IAW2172	7627	4.778249558	29.89923242	40.4062581	21000.0	290.0	390.3273684	-1.529333401	387.44	2.08612063	110.9659019	1
ETD55	5555	5.350742554	54.93324838	24.2323147	10000.0	210.0	232.9366877	-0.939226519	243.6	2.199239701	36.25011364	4
ETD824	6305	1.808610423	53.34340284	25.03512214	15500.0	280.0	359.5456341	1.825661667	349.44	5.145668952	148.3522905	1
ASA9513	2173	2.573023908	-121.8362994	46.48584662	6000.0	210.0	220.1683312	2.570981611	230.16	2.540362105	112.9972015	7
ETD483	7614	0.989164336	54.1370222	24.03214811	30000.0	300.0	447.1329226	1.020675737	444.0	3.969198419	68.52685545	1
QXE9358	5143	4.99830743	-122.0961389	47.33931015	12403.6825	270.0	331.7488075	-1.261679971	323.5839084	1.939976025	20.34914652	1
FDB611	5370	5.239197576	54.32709634	25.82951281	7000.0	250.0	268.1047273	-1.053763192	278.0	5.228653575	122.4590521	3
EVA218	2755	6.012763986	-122.4553434	47.85591554	6000.0	250.0	283.6944458	-0.27925268	274.0	5.769349883	46.42581883	1
FDB870	2563	1.924274929	54.96973426	25.57097503	12000.0	230.0	284.3232804	1.940690326	274.16	5.40548973	53.17523417	3
KKK1179	4721	0.874746603	26.32356786	39.17867686	35000.0	290.0	442.1666161	0.888226075	452.4	3.856999431	289.2452898	1
AFR65OH	1455	2.322038907	27.17220913	41.61549894	27000.0	280.0	405.2915039	2.346465429	400.96	5.096049932	155.0932204	1
ASA2818	7600	5.113702829	-119.4990896	46.028447	29000.0	320.0	479.8490504	-1.15174206	468.48	1.933328535	264.0227985	5
FDB760	1722	5.208827531	56.1769682	24.91712598	14000.0	250.0	294.9865371	-1.085475472	306.0	1.96434096	89.83428371	1
FDX458	5707	5.871177972	-122.694754	46.18179081	21000.0	320.0	440.1455067	-0.415221099	427.52	3.063778259	143.9097767	1
OMS481	7700	5.208774343	56.16363796	24.92404586	14000.0	250.0	294.986718	-1.085530642	306.0	1.962722095	88.29529934	5
TY1050	1186	2.577031795	-123.0645001	48.34397421	20000.0	49.0	52.17078424	2.567202503	64.68	5.654874781	114.403667	0
UAE6OU	22	5.323995636	56.34781171	24.81477301	14000.0	250.0	294.6712467	-0.9659433	306.0	1.993501775	110.2379471	4
SKW6497	5125	6.012763986	-122.4553433	47.51385995	6000.0	250.0	283.6944458	-0.27925268	274.0	5.016336284	12.92802586	1
ETD11	7007	2.203023683	54.73853252	24.50077076	15000.0	250.0	321.5531968	2.208568112	310.0	0.830946076	11.6198961	4
ETD34	3671	5.351029985	54.44798991	24.58011328	10000.0	210.0	232.9362132	-0.938925937	243.6	5.349292406	26.27245553	1
CAI819	4135	2.432782113	29.45960432	41.85078679	16000.0	130.0	167.9951609	2.480605708	163.28	5.811941655	111.3291028	7
KKK4720	5350	4.774136775	29.58496874	40.43805704	17747.58333	290.0	375.139853	-1.533239139	372.3487867	2.224579358	88.13320554	1
FDB677	326	2.040664109	55.0624538	25.5306382	11000.0	230.0	280.9279516	2.052780887	270.48	5.471464396	43.32420096	8
ETD7	7306	2.921783194	54.17059837	25.1498581	15500.0	280.0	359.4367664	2.904225916	349.44	5.700304137	93.37692099	1
ETD50	7303	0.978393002	53.21338334	23.54304987	30000.0	300.0	446.9820549	1.009983395	444.0	4.080353535	176.0080207	1
UAE6	7732	5.239195443	53.66932009	26.19352054	7000.0	250.0	268.1047331	-1.053765403	278.0	5.227851933	200.0102782	3
FDB611	5370	1.934293119	53.88563554	25.95720842	21000.0	280.0	385.7646038	1.94784788	374.08	5.162249706	168.0873266	4
ETD4	5102	1.990328922	53.99640285	25.76030376	15500.0	280.0	360.4603379	2.002015962	349.44	5.826168313	161.7836016	3
QXE1993	2151	5.013622416	-121.1690951	46.91328217	18079.31	320.0	421.5899158	-1.249959743	412.5660672	1.898458831	104.6080523	2
FDB775	3601	5.204345505	56.12130766	24.9462922	12000.0	250.0	287.3458236	-1.090062699	298.0	1.956854266	83.39751696	1
ETD39	7500	5.164357687	55.22856902	23.96280934	10000.0	250.0	279.8311852	-1.131441967	290.0	2.265624827	78.43283871	5
PBD747	4135	2.269471061	28.18229209	41.85900689	28411.14082	130.0	193.1219463	2.322789341	189.0951729	5.751316444	111.5826859	7
FDB662	3360	2.075257603	55.65325934	25.17469406	14000.0	210.0	268.1166369	2.087159026	257.04	1.826361042	30.31563424	4
QXE2971	2113	4.482751417	-116.7992085	47.52404086	34484.3275	320.0	501.1526861	-1.771535636	496.5597568	1.27163576	414.5114037	1
SHT1052	8383	3.319184616	-123.2085036	47.09002983	3000.0	120.0	118.6872277	-2.912545702	125.76	3.752914343	78.40048645	0
KKK1179	4721	0.871887785	26.05791131	39.04020107	35000.0	290.0	442.1492258	0.8853013	452.4	3.87053934	316.0333083	1
ARG742	541	1.09296778	-123.3440834	47.43379845	3000.0	110.0	115.2353864	1.010849235	115.28	3.975242267	77.63887391	0
THY28R	2324	4.961184022	31.71479898	40.61150308	32000.0	290.0	439.7746694	-1.347925718	438.48	1.643305978	246.8506495	1
ETD62	2652	4.791616874	56.21928279	25.32239491	20199.07	280.0	360.9821139	-1.514258509	370.4918336	0.978797737	187.0366116	4
GFA50	1554	1.981352779	54.09873192	25.86769894	21000.0	280.0	385.9905551	1.993464756	374.08	5.170419216	144.492668	1
THY7DJ	4001	2.321045359	27.08848246	41.68930093	27000.0	280.0	405.2817719	2.34548278	400.96	5.12070754	165.1517081	1
ASA8254	5413	5.11426374	-119.4444911	45.99659299	34000.0	320.0	506.1781909	-1.151046968	494.08	1.934738951	269.431459	1
ETD63	2645	2.193567073	54.90567524	24.38072538	12000.0	230.0	285.1637136	2.199895106	274.16	1.757954301	26.42002379	1
ETD5	6577	1.988997914	54.12471742	24.6886236	15000.0	250.0	320.9335213	2.002069343	310.0	5.167385801	60.39407925	1
ETD96	537	2.197791805	54.80319868	24.21920782	15000.0	230.0	296.7444935	2.204003296	285.2	2.532067101	28.32832867	1
UAE8XV	4072	5.406342878	56.05415167	24.98654507	12000.0	230.0	263.0597112	-0.880712576	274.16	1.93928036	75.41600179	1
TN781	3119	4.346044145	52.19764778	25.15615634	19280.46167	59.0	68.6376881	-2.110525048	77.20075582	0.790062077	60.69656062	0
AUI4SP	7243	3.483769861	28.61500431	41.48224483	16294.32067	250.0	324.4354542	-2.799218868	315.1772827	5.901873803	58.70465046	1
KIS3819	2410	1.86299791	54.71926026	25.65891423	13966.60419	280.0	352.7443958	1.878437307	342.5703868	5.285521269	79.05401776	2
ETD62	2652	4.79183284	56.24512982	25.32025018	20770.73666	280.0	363.4639348	-1.514065592	373.0529002	0.987182651	189.1381553	4
THY819	1612	2.318059175	26.83342962	41.91272813	27000.0	280.0	405.2524953	2.342529216	400.96	5.179419626	196.1995802	1
AEE2WX	3061	-999.0	28.81416667	40.97616667	163.0	0.0	0.0	0.0	0.0	0.0	0.0	1
UAE95C	3355	1.855801709	54.50379575	25.72751063	16356.27001	280.0	363.7910583	1.871539641	353.2760896	5.225137636	101.3812569	1
THY1HN	5270	4.77164396	29.36754455	40.45949127	17540.64084	290.0	374.1934148	-1.535700989	371.3885735	2.369120123	73.88414199	1
3A349	479	3.225084665	-122.0271243	48.20987405	25680.04001	110.0	144.2795597	-3.004519555	155.1968704	0.171663384	87.18205391	0
KNE927	1220	5.32388932	56.33287011	24.82486397	14000.0	250.0	294.6714665	-0.966053701	306.0	1.990339853	108.3947162	2
UAE146	4345	2.082789185	55.37166698	25.33235486	7000.0	210.0	243.403899	2.094158631	233.52	0.046997647	8.878330491	1
ASA43	6346	5.830587885	-122.5063271	45.41252936	28000.0	320.0	477.2880894	-0.454672701	463.36	2.926808158	227.0094453	1
THY98O	4344	4.081444015	28.50679053	40.70693992	4000.0	250.0	272.2920212	-2.217160319	266.0	3.760488473	39.5229521	1
SKW8361	531	5.02382277	-120.467633	46.58059416	24000.0	320.0	452.7839501	-1.239732541	442.88	1.900264823	169.0307917	1
THY71U	1155	4.395314041	31.51485852	41.57987314	34000.0	290.0	455.1066299	-1.908149038	447.76	1.190423378	236.4441597	1
ETD4	2773	4.516052779	55.72186138	25.27035378	15500.0	280.0	343.0377389	-1.795677046	349.44	0.826255209	142.893678	1
FDB109	573	3.26229302	55.9969723	26.13318702	18000.0	250.0	329.6835487	-3.050092189	322.0	0.541319674	116.7491312	1
SVA535	4147	0.54051845	54.71375223	25.01108247	12661.99749	230.0	274.0824372	0.580414242	276.5961508	4.287793148	70.74288708	4
ASA23	5621	5.993015039	-122.169906	47.89750855	12000.0	320.0	392.2300562	-0.296705973	381.44	6.215123967	50.91034541	1
UAE1UH	7265	1.923541039	54.8762487	25.60706577	12000.0	230.0	284.3199751	1.939982761	274.16	5.353679043	62.94833803	1
IBK32	2758	4.247027683	-122.3333102	47.31801206	3000.0	130.0	137.1165152	-1.967211251	136.24	3.013487825	14.74655163	0
ETD5	1525	1.88602889	53.50502291	25.9307263	23832.245	280.0	398.6482753	1.901115351	386.7684576	5.63976184	202.966544	1
ETD67	3553	5.166986888	55.13186886	24.00817188	10000.0	230.0	256.6235861	-1.129849137	266.8	2.306427106	67.8298497	1
SVR924	9201	0.153409206	-122.4779987	47.09283376	3000.0	115.0	128.0326459	0.107093912	120.52	3.093286972	41.61647624	0
QXE7396	3701	2.659681412	-121.6379007	46.03251175	6000.0	210.0	220.1686194	2.57034498	230.16	2.551234208	165.5458903	6
ETD7	7306	2.799719042	54.04570784	25.65716413	15500.0	280.0	360.1112145	2.78568686	349.44	5.825195747	149.2767709	1
UAE68X	6112	1.856289486	54.5754849	25.70495841	17334.275	280.0	368.330496	1.8720487	357.657552	5.242310356	93.93417211	1
SHT894	4135	5.44392224	29.56274548	40.79989227	32077.33332	120.0	177.6274189	-0.899196249	181.58848	1.741360536	65.82898183	7
DQ859	4135	1.418762453	27.79612427	41.11256508	7000.0	80.0	85.42300498	1.500551543	88.96	4.83970716	86.79973982	7
QXE7095	2735	4.504852094	-121.0162896	47.84265029	17000.0	320.0	410.9222407	-1.750614635	407.04	0.870038596	106.7601998	4
SVA6215	276	0.539775045	54.65471296	24.93532973	15585.01083	230.0	284.7148987	0.579966946	287.3528399	4.218211803	79.62792266	1
ZJ209	9384	1.701544502	-122.3803928	47.35217504	9094.86501	110.0	119.8732743	1.631594978	126.0069624	3.047522805	12.02068467	0
THY112	2451	2.068301413	27.49726062	41.38822268	21000.0	280.0	375.6747556	2.094412394	374.08	5.012784634	119.6721123	1
QXE2971	2113	4.481547921	-116.8935538	47.52901404	34000.82	320.0	498.6333765	-1.772749705	494.0841984	1.269932378	407.4345933	1
ASA23	5621	5.993015039	-122.1656684	47.73448344	12000.0	320.0	392.2300562	-0.296705973	381.44	0.054961293	33.50556338	1
THY5775	3501	4.429354165	33.23803294	41.87774534	34000.0	290.0	454.7933992	-1.874654008	447.76	1.214612494	384.6391155	1
ETD67	3553	5.350671306	54.98341645	24.19631955	10000.0	230.0	256.1363196	-0.938686285	266.8	2.199856146	42.71649024	1
ETD773	5620	5.351246516	54.95053028	24.24290308	15500.0	210.0	250.4370458	-0.938804266	262.08	2.144962307	36.95810266	3
AP418	7805	1.69491573	-122.5423947	47.47625332	6000.0	52.0	51.57747065	1.539643393	56.992	4.066371977	17.58395674	0
ETD824	6305	1.94514171	52.76863619	25.23714529	22572.10733	280.0	393.1187614	1.958404415	381.1230409	5.116158483	210.5062626	1
FDB870	2563	2.076692649	55.70850427	25.14390142	7000.0	210.0	243.3875367	2.088309848	233.52	1.872460166	36.65837731	8
SHT894	4135	5.439674872	29.26104161	41.03540937	24000.0	120.0	162.5469462	-0.902645254	166.08	1.265198754	38.08918115	7
ETD7	7306	2.921651025	54.16406924	25.17863566	15500.0	280.0	359.4375772	2.904097443	349.44	5.711737442	96.45896479	1
FDB760	1722	5.406520309	56.04925785	24.99044637	14000.0	230.0	270.061096	-0.88054901	281.52	1.936528873	74.79334021	9
ETD96	537	2.195945605	54.55623279	24.39650821	15000.0	230.0	296.7412041	2.202228946	285.2	4.277228754	10.42951067	1
QXE2176	6642	4.488352434	-116.3652598	47.50013194	36000.0	320.0	509.0779836	-1.765921068	504.32	1.279033155	447.0724073	1
ASA43	6346	6.014408817	-122.4554222	47.43768283	7000.0	230.0	265.625837	-0.278439376	255.76	4.308649287	10.88121902	1
FDB611	5370	1.923875571	54.91997754	25.59019309	12000.0	230.0	284.3214824	1.940305295	274.16	5.37576707	58.35836227	3
UAE8XV	4072	5.406395709	56.06162084	24.98054671	12000.0	230.0	263.0596551	-0.880657517	274.16	1.943452094	76.36935434	1
AEE21Y	347	0.864656371	25.41243727	38.69835383	27000.0	290.0	405.9558836	0.877721742	415.28	3.894317212	381.699726	1
QXE2176	6642	4.334706924	-123.7332461	47.48052065	12000.0	320.0	383.2082433	-1.919862177	381.44	4.465051631	106.9346165	1
SVA535	7700	2.265238946	55.20797192	25.2918777	8000.0	230.0	269.827394	2.268749544	259.44	4.947044856	16.32577438	5
ASA470	4335	4.320022187	-121.7044945	47.8860441	12000.0	320.0	383.0477751	-1.934476214	381.44	0.476036145	66.62022328	1
ASA3481	5422	0.03553086	-122.5565638	46.95343397	15000.0	250.0	319.91178	0.016258727	310.0	3.184142911	58.18385879	1
THY49N	7060	2.068227726	27.49031653	41.3919147	21000.0	280.0	375.6740359	2.094339045	374.08	5.014081186	120.3679162	1
EVA218	2755	6.01277502	-122.4553434	47.59722548	6369.227504	250.0	285.2357581	-0.279252665	275.47691	5.421658002	19.62282727	1
SVA290	3616	0.99157137	52.52083222	23.18266614	35000.0	280.0	440.1843235	1.025575146	436.8	3.999746749	367.1046831	1
SKW5406	2636	6.150241284	-122.4824331	47.17845696	11312.97088	250.0	305.4133481	-0.146607763	295.2518835	3.264306158	32.78918533	7
STK379	4135	1.274770126	27.69013857	41.21054338	22000.0	110.0	142.89904	1.331036252	148.72	4.674177711	97.894543	7
UAE68X	6112	5.239190929	54.75278686	25.59332845	7000.0	250.0	268.1047454	-1.053770084	278.0	5.229291568	72.23470238	1
SKW7858	3347	3.565945721	-121.8441381	47.78315449	12000.0	320.0	375.0832203	-2.693239291	381.44	0.479905024	51.09291726	8
ETD29	7700	5.35124566	53.50527617	25.25326171	15000.0	210.0	248.84603	-0.938796245	260.4	5.343769061	147.560305	5
THY5866	3313	0.905061301	28.16927054	41.0977411	12000.0	250.0	290.6827166	0.920780684	298.0	4.864581795	55.80129942	1
UAE71O	5506	1.853542903	54.24021113	25.81004141	21000.0	280.0	385.3185447	1.869508033	374.08	5.178835246	128.929044	1
KKK9880	5744	2.320409669	27.03277954	41.73828491	27000.0	280.0	405.2755428	2.344854051	400.96	5.135442514	171.8873783	1
AAW1027	7347	5.653455647	29.33904746	40.31497079	19966.61417	290.0	377.2789771	-0.651225961	382.6450897	2.509162777	85.71491801	1
THY9ND	6763	0.341433608	27.44067054	40.41042691	24000.0	290.0	391.023129	0.341231842	401.36	4.12044462	131.3483037	1
SKW6497	5125	6.15010115	-122.488646	47.14675884	12156.16252	250.0	308.9274893	-0.146774897	298.6246501	3.238107689	36.22812186	1
QXE2176	6642	4.489024713	-116.3135002	47.49717138	36000.0	320.0	509.0877835	-1.765255357	504.32	1.279870989	450.9572826	1
THY34O	764	4.401118874	31.99545825	41.66850654	34000.0	290.0	455.0538051	-1.902438758	447.76	1.197630795	277.9302151	1
ASA2260	6121	5.985288814	-122.7359858	46.70207332	13000.0	320.0	397.5445874	-0.30423642	386.56	3.228612514	89.05419355	1
ETD98	2512	2.059319692	54.31891197	24.96623521	15000.0	274.4359999	351.4911632	2.06904489	340.3006398	5.732284196	68.16130752	1
ASA768	6660	2.671332094	-123.0794544	48.83965575	26000.0	320.0	439.5377026	2.672981954	453.12	5.646482851	164.9685054	1
QXE7396	3701	2.659681412	-121.6253973	46.00362579	6000.0	210.0	220.1686194	2.57034498	230.16	2.551756348	168.891493	6
DAL4820	3671	5.019635921	-120.7025423	46.69335474	21000.0	320.0	436.9845642	-1.243949033	427.52	1.898999945	147.3711118	1
QXE2176	6642	4.305267476	-121.6922264	47.88528861	12000.0	271.8174982	325.4805441	-1.944093235	324.0064579	0.486888564	67.19537334	1
ETD50	7303	0.994375784	52.8330047	23.34251787	30000.0	300.0	447.2057787	1.025847683	444.0	4.094927641	220.4130721	1
FDB611	5370	1.862523838	54.6696382	25.67485303	16111.71918	280.0	362.6936607	1.878057446	352.1805019	5.268934042	84.1740184	3
THY731	2260	-999.0	28.81416667	40.97616667	163.0	0.0	0.0	0.0	0.0	0.0	0.0	1
BAW9846	3745	2.671962412	-123.0185536	48.62962906	22739.15001	320.0	423.4286927	2.673620484	436.424448	5.619057503	141.5417392	1
THY1HN	5270	5.669211868	29.05249602	40.66927914	12000.0	250.0	293.1426745	-0.638219799	298.0	2.518789959	39.55732731	1
ETD7	7306	1.889181231	53.79348567	25.83109651	18384.14501	280.0	373.3797043	1.904006132	362.3609696	5.738925493	178.0576934	1
SVA6215	276	0.6222925	54.90436032	25.23845906	8000.0	230.0	257.9518679	0.662195902	259.44	4.643085551	46.29734389	1
QXE5566	5646	4.499068332	-121.4644767	47.87172425	12606.74752	320.0	388.109904	-1.756654683	384.5465473	0.656886675	79.12299773	1
UAE97	7165	2.020805711	53.79070341	25.99446169	21000.0	280.0	385.760778	1.947116871	374.08	5.157857636	178.4664582	6
AFL277	5113	4.394410489	31.42641616	41.56329634	34000.0	290.0	455.1148302	-1.909037813	447.76	1.188935989	228.8026842	1
QXE5566	5646	4.499980894	-121.3919143	47.86714187	13081.73252	320.0	390.5789483	-1.755715302	386.9784705	0.700664518	83.29441024	1
UAE1	7467	3.869053476	55.86906092	25.85712139	17841.62501	250.0	322.3031806	-2.451930907	321.3665	0.611905762	84.2095197	1
ETD4	2773	4.79176882	56.22848012	25.32163226	21963.21	280.0	368.645251	-1.514189875	378.3951808	0.981802638	187.7829319	1
ETD23	7600	5.352055732	53.26672253	25.42508265	15500.0	210.0	250.4355937	-0.937957446	262.08	5.344289512	178.3539471	5
UAE2OC	611	5.405945074	55.99359836	25.03513733	12000.0	230.0	263.0601342	-0.881127163	274.16	1.901199944	67.74319326	4
THY94E	4160	4.433022736	33.54727638	41.92669331	34000.0	290.0	454.7591501	-1.87104282	447.76	1.218284036	411.1156206	1
THY5866	3313	0.905002302	28.16399463	41.09526198	12000.0	250.0	290.6824403	0.920720208	298.0	4.857909417	56.16548334	1
ETD988	2253	5.116132788	55.41418474	23.88110136	14000.0	250.0	295.3538192	-1.181561499	306.0	2.207256171	98.663886	1
THY49N	7060	2.06726089	27.40696193	41.4361251	21000.0	280.0	375.6645924	2.093376627	374.08	5.028464373	128.7300469	1
CAI819	4135	2.431902021	29.38610969	41.68433952	16000.0	130.0	167.9882894	2.479751278	163.28	5.851182485	92.22915994	7
YI185	4135	1.909180858	28.61493073	42.15343949	22000.0	120.0	162.4441695	1.971128549	162.24	5.355682927	131.9709692	7
UAE18	5536	2.07707055	55.73329908	25.13006104	7000.0	210.0	243.3885612	2.088672402	233.52	1.888377857	39.52530296	3
AUI633	7635	5.239219856	55.14189218	25.3770628	7000.0	250.0	268.1046668	-1.05374009	278.0	5.230642249	26.30458834	1
UAE2OC	611	5.239347897	54.54450317	25.70896072	12000.0	250.0	287.2355453	-1.053757413	298.0	5.228965999	96.81284054	1
ETD50	7303	0.994458497	52.8448682	23.34861056	30000.0	300.0	447.2069343	1.025929762	444.0	4.094493894	219.0374672	1
PBD747	4135	2.270411912	28.23858793	41.81678017	25649.13332	130.0	187.2426647	2.323444731	183.3501973	5.769618186	105.2227001	7
QXE2918	6114	5.831802609	-122.400749	44.99141338	29121.1825	320.0	483.2286701	-0.453497606	469.1004544	2.886793046	273.4455764	1
UAE146	4345	2.040600073	55.05398118	25.53498383	11000.0	230.0	280.9277417	2.052719236	270.48	5.465389335	44.26693755	1
ETD96	537	1.988335496	54.03699293	24.72869069	15000.0	250.0	320.9308349	2.001429544	310.0	5.163864848	70.32723877	1
ETD354	545	5.35073788	54.96534412	24.2092928	10000.0	210.0	232.9366955	-0.939231407	243.6	2.199642702	40.38662296	1
UAE95C	3355	1.863020351	54.7199587	25.65868883	13438.11001	280.0	350.2926647	1.878438586	340.2027328	5.285768855	78.98205059	1
ONE721	9608	2.502813257	-123.0507916	48.09294294	27404.46167	110.0	144.4773872	2.491791889	158.2318525	5.549677376	90.56060356	0
Z813	4135	5.757564188	29.40064556	40.25407576	10000.0	120.0	133.9825346	-0.573617208	139.2	2.236715847	94.18609175	7
SVR924	9201	2.706337756	-123.2134441	47.07450181	3000.0	115.0	111.0977974	2.713852323	120.52	3.807333632	79.61161892	0
ETD7	7306	2.799646483	54.03639545	25.6824043	15500.0	280.0	360.1115702	2.785616458	349.44	5.82711843	152.2232384	1
SHT894	4135	5.439839601	29.27570692	41.02401821	24000.0	120.0	162.5453294	-0.902477239	166.08	1.302550302	39.10999491	7
ETD304	3253	5.351422319	54.97787176	24.20029909	10000.0	210.0	232.935567	-0.93851565	243.6	2.19979468	42.00172377	1
YI185	4135	1.907605485	28.48118359	42.40794041	22000.0	120.0	162.4283459	1.969558098	162.24	5.308951889	161.6414798	7
THY33G	6311	2.475410222	28.62481056	41.03475396	7306.820836	250.0	283.5281104	2.499385475	279.2272833	5.008824989	17.17958976	1
ACA722	4221	5.83677897	-122.0024982	43.34520067	26000.0	320.0	466.6829133	-0.448654005	453.12	2.811421304	457.0066435	1
KKK4720	5350	4.781674428	30.11400818	40.38391888	24309.64584	290.0	405.7859515	-1.526099952	402.7967567	2.021285928	127.452971	1
LOG686	4135	2.751747011	28.92083445	41.7416294	22000.0	110.0	156.3011197	2.795095827	148.72	0.024109203	85.58533017	7
ETD96	537	2.317809844	54.49492605	24.44468942	15000.0	250.0	321.6767653	2.319203843	310.0	4.75911519	15.86451865	1
ETD62	7700	5.349784052	54.19328076	24.78605241	12000.0	300.0	346.5806799	-0.93814328	357.6	5.380151881	60.73659867	5
QXE9358	5143	5.003580552	-121.6260228	47.12504758	16000.0	270.0	347.8013492	-1.256323318	339.12	1.902484056	62.95699975	1
SHT1052	8383	4.051741049	-121.3116059	47.43250096	19835.525	120.0	156.8663831	-2.15247023	158.084208	1.172482943	75.23522683	0
THY6707	6155	2.473379169	28.51247581	41.172671	9824.194983	250.0	293.7735166	2.497568085	289.2967799	5.331722998	33.44984067	1
FDB760	1722	5.239607759	55.67199173	25.08176023	14000.0	250.0	294.8872448	-1.053542353	306.0	2.087138978	36.30781421	8
THY6707	6155	3.48304059	28.55230623	41.38095644	15507.53	250.0	321.1780963	-2.799927736	312.03012	5.736356981	50.09205311	1
ETD39	7500	5.164413249	55.23671481	23.95898788	10000.0	250.0	279.830982	-1.131384391	290.0	2.262687096	79.3311233	5
ETD4	2773	4.000163568	55.29778467	25.11509616	15500.0	280.0	348.7769178	-2.31669877	349.44	0.677220201	100.187682	1
THY6707	6155	2.698995187	28.63276989	41.02379789	6000.0	250.0	279.548181	2.718893262	274.0	4.954597139	16.12303685	1
QXE5362	7500	2.572454205	-121.6531772	46.0675264	6000.0	210.0	220.1686007	2.570386055	230.16	2.550625585	161.4877448	5
SKW6497	5125	5.83978214	-121.755218	42.27543337	33000.0	320.0	503.7758805	-0.44576654	488.96	2.789724711	576.8873124	1
AEE21Y	347	0.533795688	24.54702758	38.05026616	34401.9025	290.0	438.0373924	0.538741021	449.6248276	3.882504926	483.8913146	1
YI185	4135	1.908607923	28.56621524	42.24639394	22000.0	120.0	162.4384149	1.970557422	162.24	5.336442832	142.7684294	7
UAE68X	6112	5.239190929	55.18094543	25.3553151	7000.0	250.0	268.1047454	-1.053770084	278.0	5.230911389	21.69229192	1
QXE2176	6642	4.334706924	-123.7966683	47.47752325	12000.0	320.0	383.2082433	-1.919862177	381.44	4.460706632	111.6913663	1
SVA162	5267	0.99403557	52.87087383	23.36216153	35000.0	280.0	440.2209059	1.028018886	436.8	3.979807218	327.2331207	3
ETD11	7007	5.351492933	54.73556677	24.39784958	15000.0	280.0	335.6440812	-0.936767312	347.2	1.965261764	9.403619184	4
THY3846	1646	4.099915991	28.38374768	40.65095715	4000.0	250.0	272.2152123	-2.199114858	266.0	3.834102194	51.12055584	1
QXE2176	6642	4.334706924	-122.5639031	47.53575722	12000.0	320.0	383.2082433	-1.919862177	381.44	4.900038763	21.2260029	1
THY648	2262	4.880408517	30.60733349	40.87567806	32000.0	290.0	440.6870964	-1.428353102	438.48	1.552385858	150.9482319	1
AEE21Y	347	0.863171704	25.27329254	38.62380891	27060.56501	290.0	406.2215085	0.876204575	415.5610217	3.898228139	395.940284	1
ETD63	2645	0.435781383	54.57563562	24.28689377	12000.0	250.0	294.3686807	0.471359347	298.0	3.546160435	17.95899545	1
OHY254	5336	0.907702412	28.40981615	41.21030976	9534.687504	250.0	281.1248449	0.9233745	288.13875	5.27416974	42.78002708	1
UAE95C	3355	1.854025238	54.28945289	25.79467681	19140.42667	280.0	376.695665	1.869913771	365.7491115	5.185960262	123.7683893	1
DAL657	1171	6.023817624	-122.4559871	47.37571963	8000.0	230.0	269.4561945	-0.269411326	259.44	3.78308723	13.61652602	1
TBN413	4135	1.740276524	28.44726978	41.70929799	23000.0	110.0	148.9967529	1.80766581	150.48	5.32251996	87.14524584	7
ASA58	1303	5.839988247	-121.7357313	42.18952571	26000.0	320.0	466.679577	-0.445537995	453.12	2.788414678	586.521446	1
ETD724	217	0.97893217	53.2905743	23.58409194	30000.0	300.0	446.9896156	1.010518694	444.0	4.076641096	166.9809504	3
LOG686	4135	0.207383544	28.80517559	41.97053883	21771.64588	110.0	138.4005808	0.197154741	148.3180968	6.195646366	110.5717159	7
THY4RW	6415	5.657117304	29.67543336	39.90183526	23000.0	290.0	391.0899008	-0.647652929	396.72	2.504819697	139.637019	1
ETD724	217	5.342409628	54.30230281	24.70043606	12000.0	300.0	346.5934939	-0.94575194	357.6	5.377287751	46.16176927	3
SKW6120	3026	4.492757107	-116.0418982	47.48122939	32000.0	320.0	488.4354505	-1.76174257	483.84	1.284136962	471.346425	1
SHT894	4135	5.443612208	29.54210642	40.81608223	31275.48332	120.0	176.1295538	-0.899431676	180.048928	1.722464153	63.65026617	7
THY5866	3313	1.456999787	27.82063103	40.95041008	16313.255	278.5427497	347.2095152	1.480868253	351.2457722	4.585562387	83.45623708	1
ASA23	5621	5.015144031	-121.037136	46.85146481	22000.0	320.0	442.2006001	-1.248301181	432.64	1.898349084	116.6786423	1
UAL1066	4637	2.672321145	-122.9922607	48.53846899	16000.0	320.0	390.135699	2.673963826	401.92	5.604041826	131.4192822	1
SHT894	4135	5.443046096	29.50477894	40.84533374	29808.69166	120.0	173.3893917	-0.899857618	177.232688	1.684872598	59.77427306	7
FFT1139	6557	3.676839945	-122.9967572	47.25475344	3000.0	110.0	110.9517318	-2.531928207	115.28	3.716966149	55.88372912	0
ETD5	3231	5.609459173	54.97810077	24.09522641	10000.0	237.3000002	264.5528488	-0.669183027	275.2680002	2.384336939	50.06951442	1
ETD62	7700	5.349784052	53.58975964	25.21722006	12000.0	300.0	346.5806799	-0.93814328	357.6	5.359203841	138.3762484	5
TY1050	1186	2.574290557	-123.3332502	48.69849336	24134.45	49.0	54.67070758	2.563688649	67.9214088	5.667098282	158.6715691	0
XY306	4175	4.827273087	-122.0970776	47.02762627	35210.68	80.0	134.7228343	-1.364829792	125.0696704	1.90612199	49.64691201	0
ETD354	545	5.164187254	55.20416917	23.97425244	10000.0	250.0	279.8318088	-1.13161858	290.0	2.274845057	75.74663829	1
AAR644	152	3.961053146	-122.3849483	47.31346319	3000.0	125.0	129.1929453	-2.250721434	131.0	2.997632761	16.12955933	0
ASA7953	5501	4.488130966	-116.4377811	47.50424287	22000.0	320.0	436.6124015	-1.76685768	432.64	1.277843811	441.6296401	1
THY924	2243	3.006819467	28.77483322	41.85856242	23000.0	250.0	351.0587518	3.020331959	342.0	6.157041654	98.17347892	1
4W65	840	3.381985306	-122.0626796	47.6495101	3000.0	120.0	119.1075209	-2.846213017	125.76	0.52239602	29.05115753	0
ABQ550	4135	4.904888532	29.62576961	40.63061415	19000.0	120.0	158.2692353	-1.43847936	156.48	1.277247305	78.22161565	7
NRS0	5075	0.375076737	-123.1826826	46.68602898	3000.0	120.0	131.8596813	0.318894841	125.76	3.370156252	107.2437842	0
ASA48	206	4.503088569	-121.1543995	47.85181145	17579.30001	320.0	413.9021894	-1.752322263	410.006016	0.817087218	97.83832738	7
UAE5	7463	1.933898442	53.8402456	25.97502636	21000.0	280.0	385.7626017	1.947465191	374.08	5.160087412	173.0498008	8
ETD354	545	5.164045512	55.18346033	23.98395961	10000.0	250.0	279.8323277	-1.13176546	290.0	2.283204317	73.47254949	1
CAI819	4135	2.433053761	29.48223993	41.90186773	16000.0	130.0	167.9972812	2.480869428	163.28	5.802519442	117.2209726	7
XT788	4135	3.987522427	29.42407797	41.10922469	15000.0	120.0	156.8392783	-2.323254041	148.8	0.451842045	53.2968691	7
EXS950	3475	2.764649521	-123.1949903	46.90330576	3000.0	120.0	116.4075466	2.776528084	125.76	3.680550266	90.01727313	0
AFL6914	5720	4.42230865	32.65510041	41.78295263	34000.0	290.0	454.8589096	-1.881588568	447.76	1.206917909	334.6691394	1
QXE3536	6174	4.485283824	-116.6089805	47.51375013	34000.0	320.0	498.6824146	-1.769049663	494.08	1.274967542	428.7828651	1
LOT378	4135	5.293562204	29.95526245	40.39068882	24000.0	110.0	150.1994244	-1.056650742	152.24	1.802591903	115.8226606	7
ETD61	2715	2.063315122	53.98385246	24.7535426	15000.0	265.36125	340.2521447	2.073230272	329.04795	5.162925607	76.3748428	1
THY4505	3527	4.390150359	30.03069764	41.30481087	23000.0	290.0	403.1418039	-1.912841938	396.72	1.134665969	108.4684264	1
ETD5	3231	4.958283632	55.6695499	24.24438896	15000.0	250.0	300.0346948	-1.344909807	310.0	1.736622699	105.2160021	1
FDB352	3564	5.239421103	54.37801144	25.80133132	14000.0	250.0	294.8878141	-1.053736032	306.0	5.228755806	116.455866	3
UAE2OC	7600	3.581398391	55.85088187	25.03783741	12000.0	250.0	302.7870336	-2.816689057	298.0	1.990340126	54.44644903	6
ETD4	5102	2.799552513	54.02356893	25.71715312	15500.0	280.0	360.1120309	2.785525281	349.44	5.829643322	156.2808413	3
THY982	4771	3.006731477	28.7674818	42.04833556	23000.0	250.0	351.0583452	3.020246247	342.0	6.157820903	119.2841436	1
ETD286	6770	5.115459187	55.32155666	23.91930758	13000.0	250.0	291.523245	-1.182220047	302.0	2.235518122	88.7144036	4
ETD62	7700	2.194823804	55.06443659	24.26734616	12379.80417	230.0	286.6310815	2.201109538	275.5576794	1.950692628	45.72111171	5
ETD483	7614	0.994841562	52.91343328	23.38378971	30000.0	300.0	447.2122858	1.02630989	444.0	4.091861566	211.0900637	1
FDB886	7700	2.257802138	55.23807045	25.42750779	8000.0	230.0	269.8203445	2.261598982	259.44	5.669002239	23.21668566	5
ETD61	3363	1.988537623	54.07011699	24.71356179	15500.0	250.0	323.0158855	2.001640475	312.0	5.165071024	66.57647102	9
DAL4378	7770	5.107244608	-120.01257	46.32493126	22000.0	320.0	442.9460937	-1.158284919	432.64	1.917873756	213.3890266	4
SHT894	4135	5.444013806	29.56886762	40.79508763	32313.9625	120.0	178.0694318	-0.899126432	182.042808	1.746730445	66.4796537	7
ASA8254	5413	5.120406677	-118.9656837	45.71456859	34000.0	320.0	506.2322147	-1.145052123	494.08	1.945792429	317.0625462	1
FDB611	5370	1.934987465	53.97382016	25.92252544	21000.0	280.0	385.7681217	1.94852113	374.08	5.166797032	158.4451174	1
UAE38	504	5.23922543	54.36246127	25.80995525	7000.0	250.0	268.1046516	-1.053734311	278.0	5.228737031	118.290306	8
JU653	1230	0.322960018	-122.9688301	47.0220522	3000.0	49.0	58.05556538	0.200577506	51.352	3.168477457	68.57980486	0
FDB662	3360	5.323826166	56.32430473	24.8306475	14000.0	250.0	294.6715971	-0.966119282	306.0	1.988479402	107.3386302	1
AFL277	5113	4.400551763	30.89578322	41.46685326	32778.61666	290.0	449.2852454	-1.902957867	442.0927813	1.175653522	183.0679326	1
ETD1	6466	4.792474182	56.32013893	25.31399971	22728.90733	280.0	371.9657305	-1.513502771	381.8255049	1.010500155	195.3075557	1
UAL68	3450	4.492958711	-116.0263103	47.48030004	32000.0	320.0	488.4382482	-1.761542945	483.84	1.284374014	472.5168017	1
ETD61	3363	1.945186962	52.77400136	25.23496314	22366.58502	280.0	392.1642249	1.958442878	380.2023009	5.116211004	209.911488	1
FDB760	1722	5.239403561	54.10525377	25.95242397	14000.0	250.0	294.8878677	-1.053754235	306.0	5.228382084	148.6226169	8
THY46V	7155	4.786628657	30.65211336	40.32647543	26000.0	290.0	413.6475276	-1.521263149	410.64	1.916191672	170.3682584	1
THY33G	6311	3.361075854	28.63273271	41.00762014	1462.666747	0.339049306	283.4297599	-2.918519613	275.6200666	4.845595769	15.62780626	1
ETD23	7600	5.352055732	54.69765431	24.40168731	15500.0	210.0	250.4355937	-0.937957446	262.08	2.173123605	5.8624201	5
QTR5	1613	1.527806398	49.86608832	25.27308858	25848.93001	280.0	409.9778492	1.549651271	395.8032064	4.671309995	175.1868863	1
UAE1	7700	5.239230137	55.5875619	25.12884298	8000.0	250.0	271.9308893	-1.053761151	282.0	2.086657162	26.33256808	5
ETD9	7775	5.166666718	55.08468583	24.03037293	10000.0	230.0	256.6247527	-1.130181972	266.8	2.331240536	62.70226377	3
ETD710	7600	5.350570159	53.45664675	25.31304198	15500.0	280.0	337.7967251	-0.937728406	349.44	5.357801723	155.554218	5
SVA290	3616	0.992326482	52.62969954	23.2386254	35000.0	280.0	440.1955359	1.026324011	436.8	3.994058357	354.6803349	3
UAE5YG	3601	5.239389068	54.09678047	25.95708587	14000.0	250.0	294.8879119	-1.053769274	306.0	5.228352895	149.6200323	8
ETD23	7600	5.352055732	53.2801251	25.41553678	15500.0	210.0	250.4355937	-0.937957446	262.08	5.344318245	176.6312721	5
THY2660	2445	1.378111758	26.82885216	40.91740615	27000.0	290.0	409.8368567	1.400602679	415.28	4.58070274	166.7920198	1
UAE146	7600	5.239199839	53.9613452	26.0320641	7000.0	250.0	268.1047212	-1.053760845	278.0	5.228199369	165.5894536	5
ETD4	2773	4.488627723	55.48865001	25.22470603	15500.0	280.0	343.3136163	-1.823591178	349.44	0.731758269	122.2216706	1
THY5775	3501	4.428303377	33.14924572	41.86352376	34000.0	290.0	454.8031918	-1.87568831	447.76	1.213510771	377.0333595	1
3A193	1956	4.96373327	-121.2962849	46.30876467	28788.19334	50.0	83.50906016	-1.198489665	73.03055467	1.996718348	148.0879486	0
UAE71O	5506	2.040721157	55.07842647	25.52243437	11000.0	230.0	280.9281386	2.052835809	270.48	5.483644702	41.55066372	1
ETD5	3231	4.958011972	55.6304009	24.2539095	15000.0	250.0	300.0363801	-1.345190433	310.0	1.734178638	101.1215081	1
ETD824	6305	1.807289589	53.16976449	25.081912	15500.0	280.0	359.5377559	1.82437813	349.44	5.12590036	166.4194058	1
3A193	1956	4.965866839	-121.012777	46.01777067	38823.755	50.0	92.91051581	-1.194920729	81.059004	1.988262705	186.8105068	0
KKK9880	5744	2.06759503	27.44045576	41.4183498	21175.3	280.0	376.4571776	2.093718981	374.865344	5.022906892	125.3664179	1
AFL277	5113	4.401537126	30.97722641	41.48173381	33655.89166	290.0	453.4233551	-1.902016456	446.1633373	1.178063829	190.0875992	1
THY9169	1363	0.534495141	24.61420449	38.12253975	35000.0	290.0	440.7318682	0.539463664	452.4	3.887055065	474.3195744	1
THY4097	7164	2.070615293	28.0558787	41.08898962	12000.0	250.0	299.4225135	2.099204187	298.0	4.814466388	64.88263855	1
PGT5696	5	1.888665641	53.72992268	25.85314509	18863.16665	280.0	375.6002529	1.903521431	364.5069866	5.714807418	183.3892332	4
ETD63	2645	0.435827919	54.58219329	24.29767297	12000.0	250.0	294.369174	0.471406427	298.0	3.540685818	16.59209082	1
ETD67	3553	6.280191652	54.97246266	24.11067157	10000.0	230.0	259.2625293	0.02633729	266.8	2.369726686	48.40880205	1
SKW7858	3347	3.574411823	-121.9223934	47.7249938	12000.0	320.0	375.1609439	-2.684633093	381.44	0.484222674	42.35169538	8
FDB760	1722	5.239403561	54.97862648	25.46785643	14000.0	250.0	294.8878677	-1.053754235	306.0	5.229848101	45.57945027	8
ETD5	3231	0.54069224	54.99967797	24.14798574	10000.0	210.0	241.2141559	0.584085393	243.6	2.267753451	47.43430288	1
ETD3	1230	2.419600086	54.53837642	24.73422782	15000.0	250.0	321.6624315	2.417298286	310.0	5.919825535	35.38016496	1
THY924	2243	3.006754563	28.76941209	41.99861493	23000.0	250.0	351.0584519	3.020268735	342.0	6.157647813	113.7531242	1
3A349	479	4.595390682	-122.7323893	47.31502219	3000.0	110.0	119.3390854	-1.614905769	115.28	4.193300076	34.99625968	0
FDB662	3360	5.406639867	56.05967637	24.9820691	14000.0	230.0	270.0609653	-0.88042438	281.52	1.942428683	76.12276053	3
THY988	5416	4.787398003	30.72039937	40.31901364	26000.0	290.0	413.6397221	-1.520499623	410.64	1.906645817	175.9195282	1
AFL277	5113	4.400350906	30.87918416	41.46381255	32598.775	290.0	448.4368974	-1.903149672	441.258316	1.17514402	181.6371141	1
ALK758	7323	1.987959785	55.64067525	25.18169835	14000.0	210.0	268.1165411	2.087129004	257.04	1.813073986	28.88257401	6
ETD96	537	2.317221945	54.41658732	24.51564912	15000.0	250.0	321.6765093	2.318637284	310.0	5.046572732	25.45682127	1
XY306	4175	4.825939901	-122.2378039	47.2201399	31098.46	80.0	128.9732093	-1.366629248	119.8060288	2.022819821	26.14031905	0
UAE97	7165	5.326463302	54.989072	25.46204072	7000.0	250.0	268.1047294	-1.053763994	278.0	5.229863608	44.34586998	6
SKW4266	3122	4.398898541	-116.5775039	47.51201381	25000.0	320.0	452.1150362	-1.768631809	448.0	1.275506222	431.1446567	6
AEE8WM	6522	0.508189417	26.5949708	39.43811771	27000.0	290.0	404.6623103	0.5124016	415.28	3.877207551	252.8942599	1
ASA1706	7670	4.51403897	-120.2736238	47.79061189	18000.0	320.0	416.2059635	-1.741453167	412.16	1.049154023	157.8716818	2
ETD24	240	5.164950729	55.31588644	23.92181245	10000.0	250.0	279.8290177	-1.130827421	290.0	2.237295074	88.0960065	1
ASA48	206	4.509293431	-120.6040199	47.81432686	25140.00002	320.0	453.1331061	-1.745722793	448.7168001	0.985821766	134.6588052	7
3A745	3623	5.701986807	-121.6828932	46.33461469	3000.0	110.0	124.7277372	-0.576831205	115.28	2.607846928	132.71857	0
FDB411	7011	5.239232086	53.67000004	26.19316109	8000.0	250.0	271.9308839	-1.053759129	282.0	5.227860419	199.9310914	1
FDB411	7011	4.516574628	55.6881674	25.5944304	9806.890839	230.0	260.2634639	-1.800961449	266.0893583	0.673620173	50.03156751	1
THY7418	4073	3.006761847	28.77058549	41.96830191	23000.0	250.0	351.0584855	3.020275831	342.0	6.157531158	110.3810565	1
UAE38	504	5.23922543	55.59281231	25.12591726	7000.0	250.0	268.1046516	-1.053734311	278.0	2.086689811	26.952767	8
UAE2OC	611	2.07648265	55.70875527	25.14375993	12000.0	210.0	261.0536867	2.088273438	250.32	1.872637716	36.68739946	1
ETD11	7007	2.419663773	54.54771517	24.72393561	15000.0	250.0	321.662386	2.417359664	310.0	5.93529009	33.9959924	4
XT788	4135	3.140901276	29.48986262	41.10946277	15000.0	120.0	157.3583557	-3.122515919	148.8	0.477560048	58.62914313	7
THY5866	3313	1.455474458	27.61751765	40.95062663	19463.95501	290.0	376.0674647	1.478543212	380.3127512	4.591624356	100.4982898	1
UAE2OC	611	5.239497341	55.66432026	25.08604058	12000.0	250.0	287.2351037	-1.053602376	298.0	2.087100212	35.40130716	1
3A349	479	3.225005297	-122.0522084	48.13265523	23584.06501	110.0	140.89319	-3.004845761	151.5079544	0.175235594	78.39594916	0
QTR1V	3330	3.347758693	51.73967845	25.94997387	18956.04333	270.0	356.9153073	-2.975810475	351.8901072	0.133871271	76.25376614	1
STK379	4135	1.275705001	27.77461856	41.20618895	22000.0	110.0	142.9068614	1.332007642	148.72	4.689807317	90.94070518	7
ETD67	3553	5.114776738	55.43336448	23.87318093	13000.0	250.0	291.5199076	-1.181429493	302.0	2.202111205	100.7333609	6
ASA21	5205	2.671841169	-123.0397142	48.70280253	25406.8875	320.0	436.607949	2.673504777	450.083264	5.629613392	149.6887537	1
AAW1027	7347	5.65683444	29.64974591	39.93359009	23000.0	290.0	391.092323	-0.647939797	396.72	2.504941675	135.4996589	1
THY7418	4073	3.006778558	28.77198062	41.93229196	23000.0	250.0	351.0585628	3.020292109	342.0	6.157383929	106.3752518	1
PGT5696	5	5.350755827	54.006709	24.92037502	15500.0	280.0	337.7963936	-0.937536341	349.44	5.370618365	84.80667853	4
PGT5696	5	5.350755827	54.72417848	24.40575531	15500.0	280.0	337.7963936	-0.937536341	349.44	1.92531474	7.995776069	4
FDB677	326	1.933317722	53.76285871	26.00537193	21000.0	280.0	385.7596527	1.946902108	374.08	5.156655665	181.510531	8
SHT1052	8383	3.320542989	-123.0962494	47.18970487	3000.0	120.0	118.6960205	-2.911108342	125.76	3.832522726	65.69367495	0
THY49N	7060	2.06815393	27.48395325	41.39529396	21000.0	280.0	375.6733152	2.094265587	374.08	5.015252847	121.0055288	1
ETD4	5102	2.193580406	54.83396634	24.43189227	15500.0	230.0	298.665801	2.199963379	287.04	1.542877163	18.51214413	3
THY3110	2370	5.66024581	29.94441697	39.56719356	27000.0	290.0	409.3132363	-0.644649811	415.28	2.504542954	183.1630069	1
ETD98	2512	2.059321151	54.29370139	24.97971969	15000.0	280.0	358.3902082	2.068859087	347.2	5.711359127	70.74025564	1
THY5866	3313	1.383466772	27.28763626	40.94348015	21000.0	290.0	382.4669217	1.405756493	387.44	4.591532453	128.2024558	1
FDB352	3564	5.24256647	55.74035121	25.2143438	14000.0	230.0	270.3995695	-1.051364289	281.52	1.648458612	38.04517153	3
ETD724	217	5.342409628	53.9691394	24.93510201	12000.0	300.0	346.5934939	-0.94575194	357.6	5.357434525	88.78648632	3
SAI734	4062	5.326502433	55.96446082	25.05854914	14000.0	230.0	270.053484	-0.872992765	281.52	1.879593576	64.09121222	6
QXE2918	6114	5.832549984	-122.3423759	44.7559186	30973.925	320.0	493.0466023	-0.45277884	478.586496	2.870006727	299.5584547	1
LOG686	4135	2.752068978	28.94719342	41.66929639	22000.0	110.0	156.3031944	2.795401888	148.72	0.063183628	77.87738702	7
ETD483	7614	0.98885334	54.09357903	24.00967176	30000.0	300.0	447.128572	1.020367072	444.0	3.982300049	73.49923136	1
ETD99	717	3.678560902	54.97816211	24.69719199	15500.0	250.0	315.1020575	-2.640854125	312.0	0.810262978	44.25924422	1
UAE8XV	4072	5.204272047	56.11135393	24.95140711	12000.0	250.0	287.3460693	-1.090138875	298.0	1.95551646	82.25154183	1
8P442	2771	4.683718046	55.65535672	25.78532416	32954.535	58.27998582	79.50930735	-1.736338774	89.00942313	0.145084525	66.04951228	0
ETD3	1230	2.127846925	54.33217716	24.95905821	15000.0	256.6700001	329.6631488	2.135870738	318.2708001	5.743874563	66.80905258	1
QXE9358	5143	5.002022335	-121.8009826	47.20514357	15076.735	270.0	343.6782503	-1.25789563	335.1314952	1.90782638	47.0726466	1
FDB352	3564	5.239421103	55.1436973	25.37606085	14000.0	250.0	294.8878141	-1.053736032	306.0	5.230664429	26.09158983	3
FFT994	557	5.83480966	-122.6500056	45.98412473	23855.31	320.0	455.3190919	-0.450557034	442.1391872	3.017114868	164.9511445	4
AAW1027	7347	5.654619503	29.43124056	40.20230234	23000.0	290.0	391.1113057	-0.650186028	396.72	2.507189418	100.439812	1
QXE7396	3701	2.659681412	-121.8471168	46.513617	6000.0	210.0	220.1686194	2.57034498	230.16	2.538490211	109.8107573	6
ASA2260	6121	5.98528149	-122.7365464	46.71745225	13000.0	320.0	397.5446054	-0.304243541	386.56	3.236063727	87.47508887	1
ETD23	7600	1.945834612	52.85325444	25.20269819	20836.00001	280.0	385.057002	1.959029686	373.3452801	5.117007684	201.1242334	5
ETD773	5620	3.662494959	55.06410523	24.82892432	15500.0	279.6600008	352.2773412	-2.652959094	349.015681	0.724767251	60.71022711	3
UAE8XV	4072	5.406179296	56.03103502	25.00510357	12000.0	230.0	263.0598849	-0.880883059	274.16	1.925683401	72.47445214	2
QXE2918	6114	6.012763986	-122.455343	48.30300853	6000.0	250.0	283.6944458	-0.27925268	274.0	5.89067222	95.48050698	8
EXS267	4135	3.621360338	29.16582915	42.47700437	29200.11583	114.9272644	179.5981029	-2.669854803	168.6214954	5.503814584	169.4766608	7
ETD3	6427	5.350177632	53.45362989	25.3142842	15500.0	280.0	337.7974274	-0.938134456	349.44	5.357258087	155.8785505	9
ETD710	7600	5.350570159	54.18539474	24.79218226	15500.0	280.0	337.7967251	-0.937728406	349.44	5.380219953	61.78633311	5
AUZ197	6903	3.901048788	-121.4464433	48.86250956	23528.606	110.0	148.214399	-2.296910393	151.4103466	6.176679932	170.0271284	0
ETD3	1230	2.420022436	54.59417672	24.67270386	15000.0	250.0	321.6621291	2.417705323	310.0	6.03526148	27.26390839	1
THY6ZW	4471	1.376719253	26.70560833	40.91008979	27000.0	290.0	409.823857	1.399192014	415.28	4.578401795	177.1620535	1
UAE1	7467	2.855470341	55.43022635	25.43251154	8000.0	210.0	246.0864491	2.835178423	236.88	0.284760291	21.05197248	2
SVA290	3616	1.171899501	52.44715608	23.15802732	35000.0	280.0	442.7896334	1.203886365	436.8	4.006451227	374.602614	1
FDB886	2756	1.862950669	54.71880704	25.65905893	14959.97412	280.0	357.3526946	1.878429232	347.0206841	5.285359045	79.10062003	3
AP418	7805	1.694772685	-122.5545344	47.48441284	6000.0	52.0	51.57873147	1.539487235	56.992	4.106169318	18.65031469	0
QXE7095	2735	4.334706924	-122.9404701	47.51798329	12000.0	320.0	383.2082433	-1.919862177	381.44	4.592096838	47.87312326	4
ETD7	7306	2.920215869	54.11345847	25.40077653	15500.0	280.0	359.4463698	2.902702437	349.44	5.779977468	120.5886821	1
QTR9	7537	0.128615952	51.49729844	24.4110984	23000.0	280.0	377.152651	0.167922605	383.04	3.217258417	96.66044164	2
FDB662	3360	5.413608975	55.9427351	25.07625492	14000.0	230.0	270.0536452	-0.873159515	281.52	1.861388545	61.38081782	3
EXS950	3475	3.983748846	-122.880514	47.28481515	3000.0	120.0	124.1794551	-2.224765132	125.76	4.016312217	46.53189368	0
UAE146	4345	2.082687308	55.35858228	25.33973996	7000.0	210.0	243.4036284	2.094060897	233.52	6.187385743	9.687708205	1
QXE7396	3701	2.671988739	-123.0305391	48.6710978	17000.0	320.0	395.0757518	2.673625552	407.04	5.625187385	146.1566331	1
KNE927	1220	5.413751114	55.96241751	25.06021529	14000.0	230.0	270.0535019	-0.873011341	281.52	1.877945808	63.83539468	2
AUZ197	6903	2.96489821	-122.0638844	47.77652512	3000.0	110.0	106.4300602	2.995129706	115.28	6.258132447	40.83161347	0
IBK32	2758	2.815129381	-123.1646112	46.62073041	3000.0	130.0	126.9745538	2.829725618	136.24	3.511482739	112.2995312	0
FDB760	1722	5.239403561	54.49926614	25.7340612	14000.0	250.0	294.8878677	-1.053754235	306.0	5.22890338	102.1501557	8
QXE2918	6114	6.012763986	-122.455343	48.84653656	6000.0	250.0	283.6944458	-0.27925268	274.0	5.93456172	155.6807556	8
THY924	2243	3.48260586	28.51603753	41.32220794	13500.52	250.0	312.8690534	-2.800351224	304.00208	5.61399217	45.90162915	1
ETD5	3231	4.014182754	55.13244413	24.13015429	10000.0	250.0	289.2604252	-2.306154409	290.0	2.140683194	59.23592501	1
NRS0	5075	0.372309019	-123.6360161	46.34729179	23335.788	120.0	173.3070321	0.313154692	164.804713	3.395463965	157.9369604	0
ETD9	7775	0.57649727	54.99649103	24.14571186	10000.0	230.0	264.7736335	0.616355396	266.8	2.27627676	47.36497002	3
KKK9880	5744	2.319973562	26.99567349	41.77085392	27000.0	280.0	405.2712684	2.344422715	400.96	5.144598925	176.3902612	1
FDB760	1722	5.239403561	54.78442988	25.57577172	14000.0	250.0	294.8878677	-1.053754235	306.0	5.229375924	68.5013316	8
ETD336	3445	4.01535759	55.31583283	24.2710464	10000.0	250.0	289.2477707	-2.304977356	290.0	1.797455428	69.66381674	4
FDB401	6361	3.682993126	55.7697769	25.69865005	13950.35416	250.0	309.7325941	-2.722575785	305.8014166	0.653225548	64.18510533	6
THY9ND	6763	0.340942145	27.39604809	40.3369786	24000.0	290.0	391.0231701	0.340727387	401.36	4.081665989	138.6524262	1
UAE95C	3355	2.164562984	55.76244831	25.11377482	7000.0	210.0	243.389173	2.088889161	233.52	1.904402661	42.90726604	6
AXB962	6106	5.413774163	55.96683015	25.0566202	14000.0	230.0	270.0534787	-0.872987314	281.52	1.881482895	64.38794786	1
FDB411	7011	5.239232086	54.46696476	25.75197095	8000.0	250.0	271.9308839	-1.053759129	282.0	5.228850751	105.9604817	1
FDB352	3564	5.240625803	55.74492217	25.04100796	14000.0	250.0	294.8841466	-1.052485991	306.0	2.087556268	44.92921797	3
PZ753	4135	0.631862634	28.42494786	40.69308957	33269.88166	80.0	111.459935	0.660995144	122.5854485	3.714501999	45.3700229	7
THY5866	3313	0.905455753	28.20450862	41.11428837	12000.0	250.0	290.6845649	0.921185015	298.0	4.911418375	53.43554817	1
ETD7	4445	4.958887813	55.75639349	24.22322858	15000.0	250.0	300.0309495	-1.344285679	310.0	1.741458373	114.3016614	1
THY2660	2445	1.382135904	27.1912164	40.93815183	27000.0	290.0	409.8744828	1.404679051	415.28	4.588871085	136.3106212	1
UAE97	7165	2.170271898	55.40641973	25.31272545	7000.0	210.0	243.4044728	2.094366051	233.52	0.529627475	7.890124759	6
ETD3	6427	2.915207402	54.09674397	25.47325735	19794.08501	280.0	379.3738007	2.897664899	368.6775009	5.796529663	128.5618517	1
FDB760	1722	5.239437835	55.64816645	25.09505109	14000.0	250.0	294.8877631	-1.053718671	306.0	2.087019164	33.49262947	8
ETD304	3253	4.014531921	55.20304041	24.18447207	10000.0	250.0	289.2566641	-2.305804589	290.0	1.995282326	62.33871997	1
ASA3481	5422	6.012763986	-122.4553428	48.32190151	6000.0	250.0	283.6944458	-0.27925268	274.0	5.893105834	97.56813813	1
XT788	4135	3.838753716	29.47811305	41.10588106	15000.0	120.0	157.363233	-2.464108979	148.8	0.479921687	57.57428776	7
ETD824	6305	1.809210214	53.42235233	25.01376926	15500.0	280.0	359.549206	1.826244512	349.44	5.156285487	140.1563008	1
3A349	479	3.224936803	-122.177348	47.74384666	12157.3525	110.0	122.4348799	-3.006467154	131.3969404	0.223550291	34.22105811	0
FDB549	3774	3.262433843	56.01508459	26.26100241	18000.0	250.0	329.6822247	-3.049954707	322.0	0.493411857	129.8080172	1
UAE2OC	611	5.239347897	55.49092364	25.18270752	12000.0	250.0	287.2355453	-1.053757413	298.0	2.085481994	14.9164597	1
FDB662	3360	5.323937567	56.34009498	24.81998535	14000.0	250.0	294.6713667	-0.966003601	306.0	1.991881386	109.2858189	1
UAE3	5053	1.933484354	53.78333756	25.99734924	21000.0	280.0	385.7604993	1.94706368	374.08	5.157536489	179.2717655	1
ETD67	3553	5.115645736	55.34885519	23.90805598	13000.0	250.0	291.5224287	-1.182026814	302.0	2.22654388	91.63811941	1
THY4505	3527	3.893403239	29.93263703	41.25321999	23000.0	290.0	406.120957	-2.399623466	396.72	1.161261529	98.81989933	1
ETD423	7600	5.352304547	54.78451025	24.36233789	15500.0	210.0	250.4351489	-0.937697068	262.08	2.063167179	15.6274258	5
QXE9358	5143	5.000239312	-121.9424608	47.26963353	13819.485	270.0	338.0667687	-1.259708792	329.7001752	1.916505637	34.2479124	1
ETD62	7700	0.994293239	52.82308808	23.33742189	30000.0	300.0	447.2046255	1.025765771	444.0	4.095284756	221.5631538	5
ASA2342	6320	5.003852653	-121.9390364	47.26807684	15000.0	320.0	405.3366784	-1.259666749	396.8	1.916208395	34.55800841	1
UAE68X	6112	5.239190929	54.41848381	25.77883909	7000.0	250.0	268.1047454	-1.053770084	278.0	5.228767928	111.6786495	1
ETD23	7600	5.352055732	54.72454669	24.38237315	15500.0	210.0	250.4355937	-0.937957446	262.08	2.184521918	9.329009341	5
FDB760	1722	3.901285234	55.83505577	25.01505973	14000.0	250.0	306.511808	-2.419444275	306.0	2.045235164	54.20985087	8
IBK32	2758	2.814642457	-123.2056543	46.99815859	3000.0	130.0	126.9735867	2.829203217	136.24	3.832797444	83.90214283	0
UAE18	5536	4.471268239	55.82071179	25.00657732	7000.0	250.0	272.8340707	-1.844058983	278.0	2.073814952	53.43214216	3
THY49N	7060	2.072634497	27.85246349	41.19843443	17303.03167	280.0	359.0682032	2.09851026	357.5175819	4.916954351	84.43304041	1
ETD67	3553	5.166773345	55.10061793	24.02287896	10000.0	230.0	256.624364	-1.130071128	266.8	2.322417308	64.4289289	1
ETD5	3231	5.981161943	54.97417435	24.10280258	10000.0	223.1020002	249.2992869	-0.281915365	258.7983203	2.379075167	49.17535071	1
THY1HN	5270	5.66920494	29.05187791	40.67005121	12000.0	250.0	293.1427245	-0.63822684	298.0	2.518823955	39.45702245	1
FDB870	2563	2.077410712	55.7772312	25.10551151	7000.0	210.0	243.3894822	2.088998749	233.52	1.911609278	44.62629818	4
3A349	479	3.225026453	-122.0449683	48.15496743	24194.81501	110.0	141.8799297	-3.004751642	152.5828744	0.174116594	80.93441527	0
XY306	4175	2.992098532	-122.0669293	47.01558027	35785.73	80.0	111.6459494	3.042408084	125.8057344	1.873065465	51.67912588	0
FDB662	3360	5.323591	56.29100153	24.85312358	14000.0	250.0	294.6720839	-0.966363483	306.0	1.980894893	103.2366735	1
ETD4	2773	4.515866828	55.6964496	25.26593256	15500.0	280.0	343.0395935	-1.79586639	349.44	0.81698773	140.6278332	1
ETD664	7500	5.350062144	54.04241523	24.8686664	10000.0	210.0	232.9378147	-0.939938058	243.6	5.34365324	78.38070923	5
UAE68X	6112	2.076519866	55.68619485	25.15634776	7000.0	210.0	243.3870678	2.08814408	233.52	1.855874284	34.08826648	1
ASA6058	1730	3.572058985	-121.9996215	47.66787872	12000.0	320.0	375.1392982	-2.687024684	381.44	0.490030372	33.74891006	1
THY5866	3313	1.455921778	27.65447746	40.95061376	18900.49	290.0	373.4912699	1.478965948	377.6982736	4.590709455	97.39689698	1
THY461	7230	0.903506182	28.12000219	41.07420566	12000.0	250.0	290.6754412	0.919186596	298.0	4.804817639	59.28599326	1
QXE2918	6114	5.984001822	-122.7263887	46.4567594	19051.775	320.0	429.5957181	-0.305581803	417.545088	3.137472659	114.7402611	8
AAR644	152	2.705598512	-123.2144403	47.08193678	3000.0	125.0	121.5768648	2.712408052	131.0	3.678171941	79.24549732	0
QXE2176	6642	4.334706924	-124.284971	47.45443974	12000.0	320.0	383.2082433	-1.919862177	381.44	4.436588666	148.3649287	1
FDB978	7720	4.953097838	53.62183891	24.5969616	30000.0	280.0	397.5326444	-1.342443807	414.4	1.886937375	216.0186525	3
ETD664	7500	5.350062144	53.76656515	25.06506898	10000.0	210.0	232.9378147	-0.939938058	243.6	5.342879201	113.8321179	5
QXE7095	2735	3.573285329	-122.0142421	47.65667572	12000.0	320.0	375.150576	-2.685778123	381.44	0.49242181	32.08931539	4
SKW4266	3122	4.412475385	-121.3965549	47.86743631	15531.73004	320.0	403.2620799	-1.755775522	399.5224578	0.697995638	83.02317124	6
LLR441	6063	3.857183201	-122.4416081	47.30817463	3000.0	110.0	112.5555853	-2.346430853	115.28	2.884072599	18.52945929	0
PGT5696	5	5.350755827	54.12547052	24.83533772	15500.0	280.0	337.7963936	-0.937536341	349.44	5.376492715	69.51746253	4
UAE8XV	4072	5.406001324	56.00590304	25.02526961	12000.0	230.0	263.0600743	-0.88106854	274.16	1.909610182	69.29342493	2
ASA2818	7600	5.10421928	-120.2271178	46.44717676	29000.0	320.0	479.7697353	-1.161000204	468.48	1.909778121	192.3582421	5
THY4097	7164	2.071152174	27.73731705	41.26017775	18182.945	280.0	363.0168933	2.097087809	361.4595936	4.955971692	95.75859167	1
ETD423	7600	5.352304547	54.49391165	24.57103441	15500.0	210.0	250.4351489	-0.937697068	262.08	5.444587954	22.10568643	5
QTR6	2401	3.345646926	51.79391198	26.18443561	25332.635	270.0	384.9638541	-2.978414657	379.4369832	0.142201611	102.8787133	1
EVA218	2755	5.832727681	-122.3319221	44.71353798	25000.0	310.0	447.3874292	-0.452650007	434.0	2.867304572	304.2659103	1
QXE2971	2113	4.482218417	-116.8409792	47.52625236	34270.5475	320.0	500.0387519	-1.772073267	495.4652032	1.27088622	411.378094	1
THY2660	2445	1.375902814	26.63306997	40.90572152	27000.0	290.0	409.81624	1.398364908	415.28	4.577131635	183.2662586	1
ASA2260	6121	5.985287648	-122.7360751	46.70452248	13000.0	320.0	397.5445903	-0.304237554	386.56	3.229781385	88.80238829	1
AXB962	6106	5.405922305	55.97506252	25.04999869	14000.0	230.0	270.061752	-0.881172382	281.52	1.887785289	65.41762935	4
SVA6215	276	0.541334414	54.77694578	25.09203134	9391.288355	230.0	262.1841908	0.580869524	264.5599411	4.383712964	61.72831759	1
THY648	2262	4.880983955	30.65745052	40.86659519	32000.0	290.0	440.6806434	-1.427780729	438.48	1.556868348	155.2201188	1
ERT820	4135	5.96907398	28.79573706	40.2333069	31678.74666	110.0	156.9186733	-0.358898686	165.7545941	2.516905859	82.6167253	7
GFA40	7500	2.194356259	54.97149091	24.33377105	15500.0	230.0	298.6672191	2.200709014	287.04	1.863967845	34.26164639	5
THY5681	7025	1.328636418	25.99025208	40.85726214	27000.0	290.0	409.3816076	1.350454555	415.28	4.564170623	237.4263368	1
ETD5	3231	0.540634356	54.99149676	24.13750543	10000.0	210.0	241.2135442	0.584026991	243.6	2.297587311	47.61809909	1
ETD7	7306	2.921786946	54.17109004	25.14768989	15500.0	280.0	359.4367434	2.904229563	349.44	5.69941185	93.14523426	1
GFA40	7500	5.348546217	54.11973527	24.83654938	15500.0	280.0	337.8003661	-0.93982207	349.44	5.372631547	70.0491288	5
ASA3481	5422	5.834830627	-122.1616563	44.01430798	33000.0	320.0	503.7814261	-0.450572391	488.96	2.832788313	382.1798561	1
QXE1993	2151	5.021348784	-120.6660655	46.67564091	21749.13	320.0	440.9352083	-1.242242434	431.3555456	1.899343868	150.7474043	2
THY28R	2324	4.959788967	31.59244363	40.64172964	32000.0	290.0	439.7905242	-1.349316173	438.48	1.636411301	236.173272	1
FFT1139	6557	4.058328038	-122.737956	47.31530442	3000.0	110.0	114.4342649	-2.142780711	115.28	3.678818467	35.36166381	0
EXS950	3475	1.518443364	-122.5261199	47.34537042	3000.0	120.0	121.7564191	1.449144021	125.76	3.797047727	19.86343235	0
UAE68X	6112	5.239190929	53.73228796	26.15871213	7000.0	250.0	268.1047454	-1.053770084	278.0	5.227919069	192.5886313	1
THY2GZ	7421	4.9564062	31.29627473	40.71425035	32000.0	290.0	439.8289578	-1.352687581	438.48	1.617166025	210.3919927	1
ETD483	7614	0.978475897	53.22535225	23.54941753	30000.0	300.0	446.9832174	1.010065696	444.0	4.079805076	174.6079281	1
QXE5362	5020	2.67081039	-123.1220516	48.98550898	20000.0	320.0	409.8957549	2.672423175	422.4	5.661231981	181.3019401	1
SWA7484	1163	5.993015039	-122.1643148	47.68694318	12000.0	320.0	392.2300562	-0.296705973	381.44	0.118988674	28.60382023	1
QXE2176	6642	4.48443128	-116.6669947	47.51692061	36000.0	320.0	509.0207803	-1.769804166	504.32	1.273966785	424.4301075	1
ETD483	7614	0.980472635	54.05505843	23.98967682	30000.0	300.0	447.0112124	1.012048056	444.0	3.992444642	77.92206472	1
S21023	7163	2.541506155	-121.6836647	48.75160182	11872.16	49.0	47.28843072	2.523634646	58.30777344	5.691254164	152.2618208	0
UAL1066	4637	2.6722165	-123.0005018	48.5670754	16000.0	320.0	390.1356299	2.67385602	401.92	5.60900196	134.5921145	1
THY4PM	1354	4.867126078	29.94104696	40.9932378	21000.0	290.0	389.4766569	-1.44104539	387.44	1.458231034	94.62022905	1
ETD65	3105	1.945591136	52.8216655	25.21556603	21016.88	280.0	385.8960951	1.958798566	374.1556224	5.116685663	204.6270289	4
IAW2172	7627	4.772918165	29.47019473	40.44942422	19377.28334	290.0	382.7806169	-1.534537806	379.9105947	2.294458261	80.39695364	1
ETD572	7500	0.995129338	52.94144244	23.39815369	30000.0	300.0	447.2163058	1.026595456	444.0	4.090725268	207.844375	5
THY2VN	4464	2.319448437	26.95180794	41.80929257	27000.0	280.0	405.2661205	2.343903329	400.96	5.154803703	181.7278643	1
NRS0	5075	0.374264718	-123.350572	46.56128031	10530.94465	120.0	147.2052349	0.316765685	140.2194137	3.382286725	125.9465919	0
4W65	840	3.382301032	-122.0368853	47.68336855	3000.0	120.0	119.1097034	-2.845880163	125.76	0.493904575	33.19284565	0
ASA1706	7670	4.520106142	-119.8374173	47.75774268	18000.0	320.0	416.2751285	-1.735447773	412.16	1.109557367	189.1773282	1
DAL80	7610	5.838520809	-121.8590313	42.72911922	33000.0	320.0	503.7773267	-0.446990771	488.96	2.797567561	526.0225283	1
ETD5	3231	4.909130351	55.43397444	24.29296656	14972.47833	250.0	300.2457678	-1.395656652	309.8899133	1.729962224	80.77085314	1
FFT994	557	5.835402431	-122.1132849	43.81255344	25000.0	320.0	461.3848027	-0.449986341	448.0	2.825443026	404.7225317	4
LLR441	6063	4.953798094	-121.916087	46.78169094	3000.0	110.0	122.0240683	-1.273419515	115.28	1.948463124	80.03203118	0
AEE8WM	6522	0.614125682	26.42529953	39.2329294	27000.0	290.0	404.9083012	0.621085403	415.28	3.851476797	278.9081711	1
ETD23	7600	5.352055732	53.41847075	25.31695712	15500.0	210.0	250.4355937	-0.937957446	262.08	5.344627064	158.8462253	5
ERT820	4135	5.96907531	28.77314605	40.17428116	35076.77416	110.0	162.5317983	-0.359153203	171.7351225	2.536779777	89.23207488	7
THY982	4771	4.08276789	28.54411144	40.95941689	5484.274995	250.0	278.3971735	-2.215944671	271.9371	4.537918277	22.74756057	1
ETD304	3253	5.34896762	54.99935809	24.07892161	10000.0	250.0	279.3387266	-0.939942344	290.0	2.376468124	52.85417837	1
UAE1	7467	3.712048408	55.43343152	25.51124087	8000.0	230.0	261.8626745	-2.61005589	259.44	0.201966478	29.56535307	2
THY49N	7060	2.069767006	27.38168303	41.44950899	21000.0	280.0	375.6617268	2.093084609	374.08	5.032445505	131.2697865	6
THY1465	770	4.777077588	29.7962488	40.41677906	21000.0	290.0	390.3384435	-1.530496338	387.44	2.124636925	103.2775124	1
SAI734	4062	5.155229461	55.73056424	25.21982496	14000.0	230.0	270.3997828	-1.051437693	281.52	1.635079036	37.0019893	6
FDX458	5707	0.410493975	-122.589948	46.91337082	15000.0	270.0	341.8377392	0.383153101	334.8	3.199527867	63.21142476	2
THY49N	7060	0.904830344	28.22639743	41.12433778	12000.0	250.0	290.681635	0.920543943	298.0	4.942149946	52.02126351	1
ETD9	7775	5.335555385	54.98625085	24.08882637	10000.0	230.0	256.1624791	-0.954430402	266.8	2.381433289	51.14915643	3
QXE3635	2212	4.491866693	-116.1179036	47.48575412	30000.0	320.0	478.0700513	-1.762721684	473.6	1.282965653	465.6400739	1
UAE95C	3355	1.98162046	54.1327648	25.85261336	21000.0	280.0	385.9917675	1.993724158	374.08	5.171427795	140.6838213	1
SKW7858	3347	4.532318858	-118.8160243	47.67412343	34000.0	320.0	499.347305	-1.722498914	494.08	1.196941125	264.0221472	1
QXE9745	3263	5.835071388	-122.6401549	45.94440653	22000.0	320.0	445.4866154	-0.450294662	432.64	3.008765879	169.206525	1
OMS481	7700	2.076417331	55.7054982	25.1455782	14000.0	210.0	268.1201775	2.088270756	257.04	1.870363114	36.31152748	5
ETD55	5555	5.335712432	55.00815704	24.07357939	10000.0	230.0	256.1621942	-0.954266837	266.8	2.371505929	53.89158686	4
ETD423	7600	2.193099956	54.88695749	24.39400281	15500.0	250.0	323.6244474	2.199007904	312.0	1.715796477	24.2680268	5
QXE5566	5646	4.516916177	-120.0709472	47.77556791	21270.61251	320.0	433.1829865	-1.738400484	428.9055361	1.07980407	172.3442589	1
THY9ND	6763	0.51781949	27.35671999	40.27484709	24000.0	290.0	391.1735139	0.522257865	401.36	4.052441484	145.0905793	1
QXE2971	2113	4.428277148	-120.14735	47.78129147	20328.03751	320.0	428.2835556	-1.739816307	424.079552	1.06884049	166.8718825	6
ARG742	541	3.564539675	-122.9709751	47.26141332	3000.0	110.0	110.0176453	-2.648803014	115.28	3.598272687	53.80968497	0
THY7RH	6415	2.31744354	26.7809626	41.95842861	27000.0	280.0	405.2464548	2.34192028	400.96	5.189136305	202.639124	1
ETD664	7500	5.164848631	55.28662316	23.93555828	12378.26331	250.0	288.9389052	-1.131020315	299.5130532	2.246064055	84.84978886	5
AEE8WM	6522	0.865383409	25.44805982	38.71795149	33671.19001	290.0	436.1053924	0.878618436	446.2343216	3.89338142	378.017031	1
SVA6215	276	0.543199931	54.80261861	25.12478943	8026.229999	230.0	257.2336713	0.582586911	259.5365264	4.430736062	58.26672101	1
ASA48	206	4.47211658	-117.5905341	47.56334102	32000.0	320.0	488.1480232	-1.782186439	483.84	1.256001017	355.1829675	1
AAW1027	7347	5.669408646	29.07156903	40.64544948	12000.0	250.0	293.1412529	-0.638019819	298.0	2.517827531	42.65302192	1
ONE721	9608	2.506388989	-122.6921957	47.72163897	3000.0	110.0	105.8818726	2.496435834	115.28	5.452423818	41.61090445	0
ERT820	4135	5.969072522	28.79787302	40.23888219	31351.46749	110.0	156.3780585	-0.358874605	165.1785828	2.514860905	81.99370327	7
ETD67	3553	5.164876551	55.29329233	23.93242754	12182.84332	250.0	288.1902778	-1.130984428	298.7313733	2.244005122	85.58887628	1
ZJ209	9384	1.69435439	-123.2352363	47.74070403	28450.6525	110.0	152.0195406	1.620587721	160.0731484	4.611010192	76.59739184	0
QXE2176	6642	4.334706924	-123.5508779	47.48913864	12000.0	320.0	383.2082433	-1.919862177	381.44	4.480012523	93.27013214	1
ALK758	7323	5.152142744	55.10512088	25.39751498	14000.0	250.0	294.8878503	-1.053748338	306.0	5.230386397	30.64593555	6
4K159	6362	3.359657717	55.63252831	26.2314159	38576.37167	50.0	90.42686919	-3.072670032	80.86109733	6.246160596	112.109717	0
ETD3	1230	2.521640055	54.69379388	24.54535461	15000.0	250.0	321.5312605	2.515654804	310.0	0.298238869	13.21358982	1
THY94E	4160	4.43247033	33.50063035	41.9193678	34000.0	290.0	454.7643132	-1.871586603	447.76	1.217745613	407.1233204	1
ASA48	206	4.334706924	-124.2785243	47.45464956	12000.0	320.0	383.2082433	-1.919862177	381.44	4.436757746	147.8803021	7
ASA3481	5422	5.835583857	-122.1012276	43.7620441	33000.0	320.0	503.7806053	-0.449841323	488.96	2.823740066	410.3691302	1
SKW6497	5125	6.121215386	-122.4743823	47.22957723	11000.0	250.0	304.221556	-0.174649155	294.0	3.32523665	27.37190536	1
UAE68X	6112	2.075649814	55.53088953	25.24283172	7000.0	210.0	243.3847025	2.087309354	233.52	1.601863643	16.77563037	1
QXE7095	2735	4.334706924	-123.2261709	47.50448876	12000.0	320.0	383.2082433	-1.919862177	381.44	4.521302864	69.02034673	4
YI185	4135	1.908192612	28.53095535	42.31349039	22000.0	120.0	162.4342434	1.970143408	162.24	5.324219712	150.5923167	7
UAE2OC	611	5.204286813	56.11314621	24.95048611	12000.0	250.0	287.3460199	-1.090123563	298.0	1.955760099	82.45787664	1
ASA830	1563	4.334706924	-122.8078098	47.5242618	12000.0	320.0	383.2082433	-1.919862177	381.44	4.651509596	38.20161217	3
ETD63	2645	0.436446285	54.66906719	24.44027309	12000.0	250.0	294.3757295	0.472032017	298.0	1.120133031	1.987096756	1
ETD724	217	5.342409628	54.09092122	24.84937569	12000.0	300.0	346.5934939	-0.94575194	357.6	5.362071064	73.20686962	3
QXE5566	5646	4.499923327	-121.3964991	47.86743278	13051.80752	320.0	390.4233886	-1.755774543	386.8252545	0.698027815	83.02642831	1
UAE2OC	611	5.204202585	56.07887252	24.96809009	12000.0	246.5100002	283.186488	-1.09037585	293.8399203	1.950889918	78.51340417	1
THY46V	7155	4.786675831	30.65625587	40.32602375	26000.0	290.0	413.647049	-1.521216332	410.64	1.915594319	170.7045199	1
FFT1139	6557	1.412979736	-123.5744727	47.64744361	11635.52917	110.0	126.9556252	1.331856001	130.4785313	4.34303655	97.45137326	0
THY5681	7025	1.328936589	26.01691662	40.8598513	27000.0	290.0	409.3843274	1.350758978	415.28	4.564862941	235.1756303	1
FDB760	1722	5.239403561	55.57471904	25.13600318	14000.0	250.0	294.8878677	-1.053754235	306.0	2.086556404	24.81530388	8
SVA535	4147	6.081710315	54.5159224	24.61255745	21000.0	280.0	363.4950473	-0.18210769	374.08	3.982210473	111.1300189	1
FFT1139	6557	1.419385831	-122.8850051	47.47109584	3000.0	110.0	112.1858193	1.340735156	115.28	4.170403792	43.16375447	0
ETD304	3253	5.349034545	55.00911645	24.07192382	10000.0	250.0	279.3386156	-0.939872865	290.0	2.372456755	54.09329923	1
3A193	1956	4.965496679	-121.057009	46.06341983	37319.20999	50.0	91.50023367	-1.195476327	79.85536799	1.989263307	180.7447908	0
AFL277	5113	4.405459686	31.30990288	41.54185067	34000.0	290.0	455.014143	-1.898168227	447.76	1.186626683	218.7491614	1
XT788	4135	1.293883871	29.17448323	41.08864963	15000.0	120.0	143.6702101	1.345107271	148.8	0.341058196	32.73252421	7
EVA218	2755	5.831359533	-122.4395998	45.1470684	25000.0	310.0	447.3887188	-0.45397721	434.0	2.899842586	256.2359482	1
ASA85	156	4.497863609	-115.7046796	47.46054716	19000.0	320.0	421.1983455	-1.757403876	417.28	1.289145022	496.6699804	1
ETD7	7306	2.914897357	54.08617025	25.51822359	15500.0	280.0	359.4787784	2.897533002	349.44	5.805663411	133.5331556	1
FDB611	5370	3.759962175	55.83637814	25.01614732	7000.0	250.0	279.8864195	-2.55933923	278.0	2.042094601	54.26725706	3
FDB143	3003	4.516060107	55.63267888	25.58451679	8484.340003	230.0	255.5294395	-1.801349588	261.2223712	0.596518111	45.69905066	1
QTR1V	3330	2.550139201	51.91155666	25.65184736	14024.68334	270.0	343.2878071	2.532082903	330.586632	0.58825174	51.85838866	1
TBN413	4135	1.739404286	28.37162857	41.77174136	23000.0	110.0	148.9879149	1.806786862	150.48	5.286178721	95.94822853	7
ETD824	6305	1.947529871	53.0602816	25.11813727	17201.70733	280.0	368.1814459	1.960569858	357.0636488	5.119303148	178.1573648	1
ETD2	3652	3.678564707	54.97877008	24.69812282	15500.0	250.0	315.1020145	-2.640850359	312.0	0.809438508	44.37398844	4
FDB611	5370	2.076705482	55.71019877	25.14295583	7000.0	210.0	243.3875715	2.088322159	233.52	1.873626037	36.8539782	3
SKW4266	3122	3.487578641	-121.8876783	47.75074871	12000.0	320.0	375.1649342	-2.684192654	381.44	0.482182109	46.22561472	6
THY332	2106	0.859227491	24.91302337	38.42940923	35000.0	290.0	442.0732413	0.872347513	452.4	3.906886452	432.9367337	1
THY5RA	3104	5.656804943	29.64646079	39.93764463	23000.0	290.0	391.0925756	-0.647969712	396.72	2.504960596	134.9711598	1
ETD354	545	5.35073788	54.84718529	24.29402637	10000.0	210.0	232.9366955	-0.939231407	243.6	2.197576057	25.15971442	1
ETD304	3253	4.014281807	55.16797988	24.15751764	10000.0	250.0	289.2593582	-2.306055171	290.0	2.065599957	60.6361196	1
UAE1UH	7265	1.924104729	54.94833378	25.57924385	12000.0	230.0	284.3225143	1.940526232	274.16	5.39202918	55.39867058	1
PGT5696	5	2.418920145	54.45388214	24.82721853	15500.0	250.0	323.7527445	2.416640273	312.0	5.82080807	48.16273832	4
QXE1349	3003	5.021598591	-120.6472275	46.66664618	21640.69501	320.0	440.367544	-1.24200258	430.8003585	1.899423709	152.4813201	1
UAE95C	3355	5.32648596	53.72795653	26.16117648	7000.0	250.0	268.1046678	-1.053740501	278.0	5.227948612	193.1032196	6
UAE2OC	611	5.239347897	55.26086034	25.31084459	12000.0	250.0	287.2355453	-1.053757413	298.0	5.232340031	12.25600154	1
UAE6	7732	1.85621931	54.55421335	25.71165517	15688.05001	280.0	360.6936734	1.87192039	350.2824641	5.236942354	96.14111913	3
ETD824	6305	2.059318681	53.71114722	24.89984343	15500.0	280.0	360.7164083	2.068868175	349.44	5.176826079	108.3940718	1
ETD5	3231	4.958196881	55.65704518	24.24743119	15000.0	250.0	300.0352329	-1.344999421	310.0	1.735861665	103.9080718	1
ASA830	1563	4.515825847	-120.1241882	47.77956838	24000.0	320.0	447.3097203	-1.73932066	442.88	1.072231589	168.5289871	1
UAE1	7467	3.262321335	56.00108219	26.16221974	18000.0	250.0	329.6832825	-3.050064546	322.0	0.529518918	119.6896721	1
YI185	4135	1.907560171	28.47734659	42.41520907	22000.0	120.0	162.4278907	1.969512923	162.24	5.307859611	162.4933431	7
CAI819	4135	2.433336281	29.50575769	41.95484823	16000.0	130.0	167.9994859	2.481143699	163.28	5.793722894	123.3434644	7
THY1TX	6540	4.094537011	29.08739188	40.97533181	13000.0	250.0	309.2816501	-2.204800569	302.0	1.482341064	22.9374941	1
SHT894	4135	5.439796957	29.27191243	41.02696611	24000.0	120.0	162.5457479	-0.902520733	166.08	1.293073479	38.84074905	7
AEE21Y	347	0.861293424	25.10010762	38.53057969	28578.4275	290.0	413.0697821	0.874319721	422.6039036	3.902628498	413.7049624	1
ETD824	6305	2.058509218	53.60455782	24.95681398	15500.0	280.0	360.7137036	2.068084049	349.44	5.18008667	120.9012799	1
AAR644	152	3.529889007	-122.0424977	47.45389654	3000.0	125.0	125.4300788	-2.693614367	131.0	1.056707383	20.25744303	0
THY5866	3313	0.903227049	27.90092061	40.97136216	14707.0	250.0	301.1817118	0.919015849	308.828	4.61291835	76.66871472	1
ASA48	206	4.542430919	-118.0211839	47.60299131	32000.0	320.0	489.1186606	-1.712590474	483.84	1.238799931	323.0392116	1
ETD96	537	1.988431349	54.04967463	24.72290323	15000.0	250.0	320.9312239	2.001522124	310.0	5.164317843	68.89147373	1
FDB662	3360	5.240761308	55.68923409	25.24288875	14000.0	230.0	270.405049	-1.053243562	281.52	1.569541707	32.68211082	3
ETD48	5224	0.979251288	53.33532663	23.60785877	30000.0	300.0	446.9940902	1.010835518	444.0	4.074283287	161.7502984	4
THY94E	4160	4.43127097	33.39936344	41.90339358	34000.0	290.0	454.775516	-1.872767219	447.76	1.2165586	398.4544649	1
ETD304	3253	4.013636017	55.07727174	24.08769151	10000.0	250.0	289.2663145	-2.30670216	290.0	2.263221234	57.75899646	1
QXE2971	2113	4.247440424	-123.9332743	47.47114222	12000.0	320.0	383.2082433	-1.919862177	381.44	4.452568183	121.9433739	6
ETD50	7303	0.993182124	52.66140219	23.25422618	30000.0	300.0	447.1890994	1.024663144	444.0	4.100583105	240.3248882	1
THY40H	5757	2.320020041	26.9960897	41.77048634	26000.0	280.0	400.7353886	2.344423647	396.48	5.144497578	176.3395477	1
THY641	6273	4.084215337	28.85294406	40.86825394	10070.90249	290.0	343.7135473	-2.212618438	336.7289875	2.784171187	12.43309275	1
ETD724	217	0.993486705	52.70782538	23.27813787	30000.0	300.0	447.1933559	1.024965403	444.0	4.099158206	234.9358877	3
SAI734	4062	5.152099031	54.95035299	25.4835398	14000.0	250.0	294.8879837	-1.053793697	306.0	5.229697157	48.91504709	6
SVA535	4147	2.265024417	55.18032369	25.31437113	8000.0	230.0	269.8271984	2.268543274	259.44	5.031751633	19.74277233	8
GFA40	7500	5.348546217	54.92093726	24.26405196	15500.0	280.0	337.8003661	-0.93982207	349.44	2.138483995	33.15622688	5
ZJ209	9384	4.124082298	-122.4401027	47.30890481	10000.0	110.0	127.3569343	-2.074989587	127.6	3.156018978	18.40090593	0
ALK758	7323	3.61959837	55.56335663	25.28200686	14000.0	210.0	259.7958622	-2.619564515	257.04	1.374825754	20.26660936	6
ETD724	217	5.342409628	54.12421496	24.82592876	12000.0	300.0	346.5934939	-0.94575194	357.6	5.363690462	68.94720487	3
ETD664	7500	5.179465749	55.04168818	24.05058864	10000.0	230.0	256.5789623	-1.116875458	266.8	2.357675134	58.0701078	5
THY49N	7060	0.905349634	28.27275731	41.14610637	12000.0	250.0	290.6840675	0.921076238	298.0	5.013896903	49.2229745	1
SVA2893	4553	0.507667075	54.63403004	24.90742587	16000.0	264.842	329.5851217	0.542305498	332.641552	4.195780147	82.88871562	1
XT788	4135	3.985044456	29.21931649	41.12221702	15000.0	120.0	156.8494269	-2.325604028	148.8	0.287674659	37.69060603	7
THY5RA	3104	5.656361256	29.60631873	39.98719258	23000.0	290.0	391.096376	-0.648419676	396.72	2.505202591	128.5128654	1
IAW2172	7627	4.772445182	29.43187958	40.45319282	18696.59165	290.0	379.5981298	-1.534970165	376.7521853	2.320852399	77.91540523	1
ETD5	6577	2.063744507	53.97324825	24.75927938	15000.0	280.0	358.40475	2.073144051	347.2	5.163740993	77.62202008	1
ETD724	217	5.342409628	53.32399632	25.38824224	12000.0	300.0	346.5934939	-0.94575194	357.6	5.346432605	171.2645677	3
ETD824	6305	1.945733366	52.8411015	25.20765036	21270.994	280.0	387.0773077	1.958943345	375.2940531	5.116883289	202.4719092	1
SVA162	5267	0.989916886	54.52124279	24.230058	25802.52501	280.0	398.5877808	1.023414295	395.5953121	3.747415193	141.8571889	3
XY306	4175	2.213679525	-123.2025794	46.98385852	7479.596673	80.0	80.23499931	2.163311921	89.57388374	3.14977779	84.68054295	0
QTR1V	3330	2.55004711	51.86556755	25.71657304	15145.54668	270.0	348.3530519	2.531945184	335.4287616	0.444216875	55.53746014	1
ETD9	7775	5.350805643	53.66958738	25.13552204	10000.0	210.0	232.9365835	-0.939160544	243.6	5.343683493	126.3919456	3
ETD423	7600	3.042785916	55.07378314	24.24997408	15500.0	214.0812498	276.3811759	3.015775491	267.1733998	1.979957402	47.38586103	5
TBN413	4135	1.737986094	28.24882547	41.87275415	23000.0	110.0	148.9735469	1.805357649	150.48	5.239465183	110.4163984	7
ETD7	7306	1.890141162	53.90617036	25.79192053	16149.885	280.0	363.014558	1.904862467	352.3514848	5.785341124	168.8737869	1
ETD4	2773	4.517555082	55.90529688	25.30212988	17832.27666	280.0	353.2433942	-1.794309522	359.8885995	0.885321274	159.5615197	1
S21023	7163	2.541141538	-121.7048203	48.70471084	9218.284999	49.0	45.68406182	2.523357262	56.22713544	5.69197078	146.8115687	0
FDB870	2563	1.863032719	54.82732789	25.62413198	12000.0	262.3539997	322.5894974	1.879394827	312.7259677	5.330160772	67.99207191	1
ETD23	7600	5.352055732	54.23178751	24.73580351	15500.0	210.0	250.4355937	-0.937957446	262.08	5.347946142	54.17891347	5
3A349	479	3.224920177	-122.0902689	48.01503361	20291.17749	110.0	135.573422	-3.005339976	145.7124724	0.18269754	65.01816391	0
SVA535	7700	1.046871468	54.98718848	25.30144915	8000.0	230.0	262.3294143	1.085284406	259.44	4.819172827	38.32412117	5
GFA69	4617	2.418379563	54.37842341	24.91013394	15000.0	250.0	321.663294	2.41612202	310.0	5.768451929	59.80182375	1
ETD57	3160	0.992225799	52.52344093	23.18302318	30000.0	300.0	447.175733	1.023714096	444.0	4.104412276	256.3511768	1
Z813	4135	5.758036417	29.4441653	40.10437091	10000.0	120.0	133.9793814	-0.573127149	139.2	2.287333335	110.4282784	7
QXE3635	2212	4.496292222	-115.7772395	47.46508695	30000.0	320.0	478.1299348	-1.758339599	473.6	1.28809076	491.220284	1
THY49N	7060	2.069650827	27.61314697	41.32654714	21000.0	280.0	375.6879331	2.095755598	374.08	4.988628958	108.0907817	1
FDB677	326	5.239198167	55.40775479	25.22904354	7000.0	250.0	268.1047257	-1.053762579	278.0	2.080641877	5.092812676	8
LLR441	6063	4.95823423	-121.5087703	46.21387786	8327.427499	110.0	132.1188852	-1.268263368	124.6562724	1.915445045	150.113035	0
UAE68X	6112	5.239190929	55.38838818	25.23982869	7000.0	250.0	268.1047454	-1.053770084	278.0	2.074805985	2.805642937	1
UAE146	4345	1.853482536	54.48211954	25.73407678	17000.0	280.0	366.7640927	1.86931129	356.16	5.220199341	103.6237981	1
THY84Z	337	4.085644641	28.79515705	40.84141066	6000.0	250.0	280.5080681	-2.213161201	274.0	3.155193288	15.06892718	1
THY9169	1363	0.534865624	24.64948097	38.16042025	35000.0	290.0	440.7327018	0.539843951	452.4	3.889505963	469.3025943	1
ETD5	3231	4.015910534	55.340929	24.29021829	12284.21583	250.0	298.3511065	-2.304662213	299.1368633	1.759518853	71.61830607	1
IAW2172	7627	4.776149382	29.71491432	40.42502207	21000.0	290.0	390.347212	-1.531417368	387.44	2.159375804	97.3335132	1
ETD5	3231	4.909289154	55.45658442	24.28857132	15000.0	250.0	300.3507057	-1.395494321	310.0	1.730420823	83.11109973	1
MEA125	3617	1.863581879	54.79115251	25.63578246	13228.51834	280.0	349.3232374	1.878975667	339.2637622	5.31369391	71.67887469	2
UAE68X	6112	1.934881876	53.96118698	25.92749845	21000.0	280.0	385.7675871	1.948418749	374.08	5.166114617	159.8264621	1
3A349	479	4.598301193	-122.5138426	47.31002302	3000.0	110.0	119.3635019	-1.612101995	115.28	3.838964907	21.73514515	0
UAE1	7467	3.262324202	56.00144542	26.1647845	18000.0	250.0	329.6832556	-3.050061747	322.0	0.528504395	119.9502298	4
ETD67	3553	5.350791153	54.89526296	24.25956176	10000.0	210.0	232.9366074	-0.939175697	243.6	2.198623791	31.35451281	1
CAI819	4135	2.432138599	29.40588979	41.72922617	16000.0	130.0	167.9901369	2.479980961	163.28	5.839055861	97.36225378	7
UAE1	7700	5.239230137	54.09905668	25.9558418	8000.0	250.0	271.9308893	-1.053761151	282.0	5.228365943	149.3525751	5
UAE1	7467	3.712066625	55.43583408	25.51465026	8000.0	230.0	261.8624906	-2.610037856	259.44	0.206831712	29.99092809	2
EVA735	7424	5.104184242	-120.195881	46.42943753	25000.0	310.0	444.7164367	-1.160605018	434.0	1.911037793	195.415548	1
AAW1027	7347	5.654556635	29.42616476	40.2085171	22852.30583	290.0	390.437888	-0.650243185	396.034699	2.507276171	99.62799601	1
UAE38	504	1.979614964	54.06505146	25.88238956	21000.0	280.0	385.9826641	1.991780672	374.08	5.169314281	148.24967	8
ASA4756	6766	5.109724766	-119.7907201	46.19751604	35000.0	320.0	511.4024027	-1.155449058	499.2	1.925107072	235.2137529	1
SKW4266	3122	4.428099393	-120.1400464	47.78074811	25000.0	320.0	452.4844985	-1.73972011	448.0	1.069917068	167.3942101	6
ETD244	4650	0.978089843	53.69222373	23.79743279	25000.0	300.0	422.7896285	1.009400085	420.0	4.048158522	120.0785455	1
FDB662	3360	2.163436651	55.67720294	25.1613593	14000.0	210.0	268.119424	2.088033808	257.04	1.848476902	33.05548423	6
AAR644	152	3.257231292	-123.19228	47.1044679	3000.0	125.0	123.5351142	-2.980242448	131.0	3.694969287	76.53587377	0
LLR441	6063	3.673073922	-122.3622447	47.31455375	3000.0	110.0	110.9194832	-2.535830902	115.28	2.576291147	15.51266525	0
UAE146	4345	2.076522177	55.49057607	25.26530137	7000.0	210.0	243.3870741	2.088146298	233.52	1.426546406	12.76108077	1
SHT894	4135	5.4392442	29.22271909	41.06514872	24000.0	120.0	162.5511737	-0.903084513	166.08	1.158165534	35.69668424	7
UAE6	7732	2.083242422	55.44820318	25.2891106	7000.0	210.0	243.4051013	2.094593435	233.52	1.088683504	9.342216982	3
ARG742	541	3.563887098	-123.0241948	47.24764452	3000.0	110.0	110.0123965	-2.649485156	115.28	3.600819106	58.09195928	0
FDB760	1722	5.239403561	55.58114162	25.13242269	14000.0	250.0	294.8878677	-1.053754235	306.0	2.086607334	25.57405692	8
ETD304	3253	4.014045095	55.13476223	24.13196212	10000.0	250.0	289.261908	-2.306292325	290.0	2.135645697	59.31542876	1
AEE8WM	6522	0.864911981	25.40439264	38.69464313	34028.61	290.0	437.7176959	0.878143696	447.8927504	3.89468159	382.478691	1
SKW4266	3122	4.395064844	-116.8725835	47.52789238	25000.0	320.0	452.0662545	-1.772429285	448.0	1.270320507	409.0074422	6
AAR644	152	3.258367831	-123.0982268	47.18796496	3000.0	125.0	123.5419227	-2.979038525	131.0	3.763029624	65.91245308	0
UAE146	4345	2.076601955	55.50084018	25.25958089	7000.0	210.0	243.3872906	2.088222836	233.52	1.480797534	13.73796	1
ASA6058	1730	3.510438064	-121.7986036	47.82347185	12000.0	320.0	374.5851704	-2.749709807	381.44	0.469288477	56.7049268	1
QXE2918	6114	5.829812165	-122.5656736	45.6465921	24797.45001	320.0	460.3166899	-0.455413592	446.962944	2.957246867	201.4177132	8
EVA218	2755	5.837999658	-121.9069581	42.93632577	30567.0825	310.0	475.994063	-0.447559414	461.6127292	2.801753915	502.8016703	1
ETD34	3671	5.351029985	54.73106315	24.3773538	10000.0	210.0	232.9362132	-0.938925937	243.6	2.189059853	10.1920043	1
FDB352	3564	5.239421103	55.57059373	25.13830433	14000.0	250.0	294.8878141	-1.053736032	306.0	2.086516691	24.32786786	3
THY6707	6155	2.47302352	28.4875237	41.20318422	10740.98498	250.0	297.5071702	2.497281249	292.9639399	5.363942393	37.27157711	1
FDB411	7011	5.239232086	55.01189508	25.44935551	8000.0	250.0	271.9308839	-1.053759129	282.0	5.229950443	41.65182093	1
ETD354	545	5.164453213	55.24304423	23.95601849	10000.0	250.0	279.8308358	-1.131342978	290.0	2.260450021	80.02957329	1
UAE146	4345	2.011965371	55.02044288	25.55136438	11352.21999	230.0	281.8349792	1.941070925	271.7761696	5.442316117	47.94988203	6
THY6ZW	4471	1.454310278	27.52241365	40.95060908	21459.1208	290.0	385.1927604	1.47746743	389.5703205	4.593686123	108.4791864	1
QTR6	2401	3.348110362	51.77533419	26.10357145	23694.81001	270.0	377.7299041	-2.975861215	372.3615792	0.13999744	93.69759155	1
EXS950	3475	1.515387226	-122.9278252	47.39109385	11423.67083	120.0	137.3290709	1.443986485	141.933448	4.281567966	46.77699477	0
ASA4756	6766	5.004311446	-121.570691	47.09961032	16000.0	270.0	347.807117	-1.255610866	339.12	1.901457125	67.98753113	1
ETD3	1230	2.194248186	54.922089	24.36904183	15000.0	230.0	296.7381463	2.200597569	285.2	1.789760396	28.34136278	1
T7133	4253	4.017542305	55.5491822	25.24073399	15957.16	74.17171243	92.79120738	-2.393291673	93.10883055	1.133846614	18.62700649	0
PBD747	4135	2.266663938	28.00632509	41.99046173	36527.05166	130.0	210.3933993	2.320737258	205.9762674	5.705348895	131.6041339	7
ETD4	2773	4.793010875	56.38693982	25.30840153	23908.93	280.0	377.0875685	-1.513007297	387.1120064	1.030066444	200.8843051	1
ETD3	1230	2.193530791	54.82647041	24.4372329	15000.0	230.0	296.7368444	2.199908081	285.2	1.509730893	17.7589032	1
ETD483	7614	0.978402413	53.21489652	23.54385461	30000.0	300.0	446.9821869	1.009992739	444.0	4.080284523	175.8310281	1
GFA40	7500	1.889454119	53.82136175	25.8214156	16763.31251	280.0	365.8581771	1.904216762	355.0996401	5.749957937	175.7524888	5
MEA125	3617	1.980178015	54.13545223	25.85130737	21000.0	280.0	385.9852246	1.992326318	374.08	5.171429747	140.3770087	3
ETD483	7614	0.978961029	53.29438013	23.58611415	30000.0	300.0	446.9900203	1.010547346	444.0	4.076446914	166.5360242	1
ETD61	3363	1.809190518	53.41901473	25.01467384	15500.0	280.0	359.5490887	1.826225372	349.44	5.155812931	140.502546	9
ETD483	7614	0.988785961	54.08416922	24.00480072	30000.0	300.0	447.1276294	1.020300198	444.0	3.984904506	74.57796541	1
ETD824	6305	1.947577285	53.06604069	25.11577913	17091.882	280.0	367.6714491	1.960612565	356.5716314	5.119372206	177.5182093	1
YI185	4135	1.90914862	28.61218732	42.15868203	22000.0	120.0	162.4438457	1.971096413	162.24	5.354517048	132.5784914	7
ETD23	7600	5.352055732	53.88609051	24.98315668	15500.0	210.0	250.4355937	-0.937957446	262.08	5.34597172	98.6904456	5
THY4097	7164	2.322069047	27.16646424	41.6205721	25000.0	280.0	396.2186073	2.346404214	392.0	5.097849272	155.7806617	1
ETD3	1230	2.194209934	54.91697833	24.37268992	15000.0	230.0	296.738077	2.200560805	285.2	1.780290012	27.73992278	1
ETD773	5620	5.351246516	53.44931209	25.31585768	15500.0	210.0	250.4370458	-0.938804266	262.08	5.356370794	156.3285479	3
UAE2OC	611	5.239347897	54.08540132	25.96340979	12000.0	250.0	287.2355453	-1.053757413	298.0	5.228354002	150.9631852	1
ETD23	7600	1.809589539	53.47358337	24.99988602	15500.0	280.0	359.5514631	1.826613117	349.44	5.163844767	134.8457294	5
QXE1349	3003	5.11150144	-119.6758321	46.13112344	27000.0	320.0	469.3015224	-1.153954893	458.24	1.928498122	246.5470896	1
THY641	6273	4.499050119	29.33445517	41.01257628	17436.475	250.0	324.8656598	-1.808663594	319.7459	1.385867373	43.86549717	1
THY924	2243	3.482431451	28.50129807	41.29829839	12860.72	250.0	310.2202722	-2.800521075	301.44288	5.557973934	44.41734005	1
ASA768	6660	2.573312969	-122.1079873	47.105316	6000.0	210.0	220.1681958	2.571283789	230.16	2.481731143	41.26129447	1
ETD55	5555	5.115807216	55.37235958	23.89836275	13000.0	250.0	291.5217223	-1.181859548	302.0	2.21926893	94.1614296	1
LOT378	4135	5.293317591	29.93339325	40.410799	24000.0	110.0	150.2019187	-1.05689812	152.24	1.795360101	113.0502877	7
ETD483	7614	0.995047092	52.94287134	23.39888433	30000.0	300.0	447.2151569	1.026513842	444.0	4.09066539	207.6789338	1
FDX523	3137	2.670141197	-123.0900017	48.87585004	26301.50834	195.0	263.4237204	2.672843416	277.060706	5.650418549	169.0175386	1
ETD67	3553	0.090678167	54.97272084	24.11280683	10000.0	230.0	260.0277601	0.122547232	266.8	2.366018608	48.25087916	1
ETD354	545	5.163981591	55.1543036	23.99761948	10000.0	247.3329997	276.7390908	-1.131972865	286.9062797	2.295897504	70.28070782	1
UAE1	7467	3.712011084	55.42851156	25.50425841	8000.0	230.0	261.8630513	-2.610092842	259.44	0.191554396	28.69606407	2
AXB962	7500	5.317709115	56.37664245	24.79529391	14000.0	250.0	294.6844706	-0.97247121	306.0	1.999320233	113.7979393	5
FDB662	3360	5.256678979	55.83002156	25.16335173	14000.0	230.0	270.3580319	-1.036671054	281.52	1.745151841	47.86661561	3
ONE721	9608	2.502501785	-123.080817	48.12374109	29622.44666	110.0	147.9853014	2.49140181	162.1355061	5.553041759	94.6506011	0
THY5681	7025	1.418434803	26.21509696	40.87889623	27000.0	290.0	409.4045651	1.353022236	415.28	4.570354429	218.4523377	6
QTR1V	3330	2.550036475	51.89629431	25.67333719	14398.62334	270.0	344.9780931	2.531967471	332.2020528	0.538261182	52.95550207	1
ETD423	7600	3.678310493	54.8563579	24.51053144	15500.0	250.0	315.1048873	-2.641101905	312.0	1.142855075	22.49366131	5
UAE95C	3355	1.862031502	54.60119388	25.69680457	15056.62668	280.0	357.796147	1.877540374	347.4536875	5.249082855	91.2670295	1
SKW6497	5125	5.839581784	-121.771769	42.34821286	33000.0	320.0	503.7761118	-0.445961003	488.96	2.790874843	568.7260135	1
UAE68X	6112	2.258039685	55.26706083	25.4042723	8000.0	230.0	269.8205782	2.261827389	259.44	5.721656941	19.4855156	1
ETD483	7614	0.97814965	53.17888302	23.52468484	30000.0	300.0	446.9786421	1.009741786	444.0	4.081881479	180.0447071	1
QTR3YU	7500	6.203810254	51.45340586	23.80274278	34000.0	280.0	422.1161512	-0.043313777	432.32	3.196377107	164.3991963	5
THY826	6602	0.517659998	27.34223062	40.25918499	24000.0	290.0	391.17323	0.522094221	401.36	4.046900335	147.0545955	1
SVA535	4147	0.539799016	54.65575203	24.93666823	15541.03333	230.0	284.5550836	0.579986739	287.1910027	4.219307687	79.46832345	4
THY34O	764	4.433295502	33.57095795	41.93040786	34000.0	290.0	454.7565998	-1.870774311	447.76	1.218554572	413.1423646	1
EVA218	2755	5.832827436	-122.3240316	44.68150751	25000.0	310.0	447.3873342	-0.452553237	434.0	2.865319716	307.8251534	1
ONE721	9608	2.503587222	-122.9745916	48.01458075	21504.53502	110.0	135.1464485	2.492780808	147.8479816	5.539425457	80.16871463	0
ETD5	6577	2.063190949	53.98853758	24.75100738	15000.0	261.4060001	335.3474745	2.073255262	324.1434402	5.16255602	75.82380298	1
ETD50	7303	0.977599511	53.65138297	23.77574712	30000.0	300.0	446.9709262	1.009195581	444.0	4.052037155	124.841282	1
FDB611	5370	1.855807791	54.5198281	25.72247079	19520.89417	280.0	378.4708877	1.871657253	367.4536059	5.228758814	99.71358268	3
THY67Q	272	5.65911719	29.84171329	39.69542505	27000.0	290.0	409.3234148	-0.645794599	415.28	2.504472945	166.5002917	1
ETD3	7600	2.921461581	54.1343606	25.30938338	16385.54	280.0	363.5414273	2.903876464	353.4072192	5.755573198	110.5981573	5
QTR1H	1071	2.040998875	51.38711995	26.08126267	23114.49001	270.0	385.914958	2.043223014	369.8545968	5.999928653	92.41856118	1
UAE1	7467	3.262246334	55.99155568	26.09491353	18000.0	250.0	329.6839876	-3.050137768	322.0	0.55781357	112.8990707	1
PGT5696	5	2.914832048	54.07986882	25.54500141	15500.0	280.0	359.4791747	2.897469526	349.44	5.81078318	136.4987987	4
ETD354	545	5.16675315	55.09760394	24.02429683	10000.0	230.0	256.6244376	-1.130092122	266.8	2.324049766	64.10189264	1
DAL192	4346	4.495680632	-115.853808	47.46982223	23000.0	320.0	441.8815268	-1.75932158	437.76	1.286965255	485.4699809	4
SHT894	4135	5.506690808	29.59766872	40.77242631	33421.04167	120.0	179.4570453	-0.835148053	184.1684	1.770726332	69.5671443	7
ETD724	217	0.97680799	53.53962369	23.71620904	30000.0	300.0	446.959823	1.008409704	444.0	4.061151448	137.8952901	3
ETD7	7306	2.921503877	54.14483621	25.26331293	15500.0	280.0	359.4384796	2.90395441	349.44	5.741473688	105.5935409	1
ERT820	4135	5.96897355	28.84373001	40.35834757	24043.93415	110.0	144.3075929	-0.358356954	152.3173241	2.46206663	68.74316478	7
KKK4720	5350	4.785026709	30.51197353	40.34166699	26000.0	290.0	413.6637744	-1.522852933	410.64	1.937940738	159.0354185	1
KKK9880	5744	2.317620873	26.79586207	41.94546228	27000.0	280.0	405.2481949	2.342095684	400.96	5.186445763	200.8092289	1
ETD343	7441	4.906993711	55.38794523	24.30194215	10000.0	250.0	281.1072186	-1.397564057	290.0	1.72890148	76.00606021	1
QXE5362	5020	2.671098223	-123.0995158	48.90845494	20000.0	320.0	409.8959516	2.672719789	422.4	5.653800672	172.6674983	1
SKW6497	5125	6.121297018	-122.4647056	47.29209273	9751.561662	250.0	299.0167306	-0.174525052	289.0062466	3.442477352	20.97108975	1
ETD23	7600	5.352055732	54.08394617	24.84164751	15500.0	210.0	250.4355937	-0.937957446	262.08	5.346879955	73.21893826	5
SKW4266	3122	4.397139973	-116.7128379	47.51939145	25000.0	320.0	452.0926671	-1.770373712	448.0	1.273170452	420.9907266	6
UAE50	743	1.853483261	54.48237958	25.73399549	17000.0	280.0	366.7640967	1.869311994	356.16	5.220255007	103.596737	1
ETD67	3553	5.167024239	55.13734043	24.00559589	10000.0	230.0	256.6234501	-1.129810309	266.8	2.303792312	68.42705758	1
SKW6120	3026	4.334706924	-122.1874123	47.55348149	12000.0	320.0	383.2082433	-1.919862177	381.44	0.402620833	14.84447316	1
SKW7858	3347	4.524844075	-119.3890663	47.72213622	34000.0	320.0	499.2424037	-1.729892642	494.08	1.15462586	221.8375727	8
FDB886	7500	1.93446745	53.90865426	25.94816175	21000.0	280.0	385.7654876	1.948016915	374.08	5.163389514	165.5704551	5
AUZ197	6903	2.970321234	-121.4702251	48.83639216	22263.496	110.0	137.120937	3.002866216	149.183753	6.173435996	166.6606032	0
UAE3	5205	5.204335646	56.1196876	24.94712464	12000.0	250.0	287.3458565	-1.090072922	298.0	1.956639105	83.21099232	1
PGT5696	5	5.350755827	54.27937059	24.72505308	15500.0	280.0	337.7963936	-0.937536341	349.44	5.389332793	49.70431296	4
STK379	4135	1.275751046	27.77878128	41.20597277	22000.0	110.0	142.9072467	1.332055483	148.72	4.690637549	90.59862715	7
THY67Q	272	5.658803119	29.81314797	39.73098939	27000.0	290.0	409.3262486	-0.646113165	415.28	2.504486929	161.8754485	1
3A745	3623	5.704520478	-121.4875441	46.02013133	12314.42	110.0	142.7966471	-0.574371566	131.6733792	2.600438994	170.630956	0
UAE68X	6112	1.856340282	54.58143474	25.70308499	17217.55003	280.0	367.7893231	1.872093834	357.1346241	5.24385699	93.31735308	1
THY34O	764	4.397998168	31.73079797	41.61996519	34000.0	290.0	455.0822345	-1.905508712	447.76	1.193839935	255.0912871	1
FDB352	3564	5.208327729	56.10858366	24.95262944	14000.0	250.0	294.9882388	-1.0859939	306.0	1.955386888	81.94173732	3
KNE792	344	3.61646321	55.5632275	25.28210531	14000.0	210.0	259.8306854	-2.622663312	257.04	1.374189485	20.25555052	6
UAE1	7467	3.262272183	55.99484131	26.11813586	18000.0	250.0	329.6837446	-3.050112532	322.0	0.547673772	115.2313222	1
ASA23	5621	5.993015039	-122.1671565	47.79179172	12000.0	320.0	392.2300562	-0.296705973	381.44	6.28259237	39.54966705	1
ASA4756	6766	5.993015039	-122.1667156	47.77796341	12000.0	320.0	392.2300562	-0.296705973	381.44	0.011350316	38.08317959	1
ETD34	3671	5.351029985	54.08665562	24.83845317	10000.0	210.0	232.9362132	-0.938925937	243.6	5.345391464	72.78351458	1
THY84Z	337	5.659948082	29.9174588	39.60090986	27000.0	290.0	409.3159207	-0.644951807	415.28	2.504507312	178.7838318	1
LLR441	6063	4.958370652	-121.483988	46.17889922	9434.040005	110.0	134.2108462	-1.267951232	126.6039104	1.914529082	154.4235819	0
FDB677	326	1.979349754	54.03140702	25.89722615	21000.0	280.0	385.9814568	1.991523659	374.08	5.168369374	152.0112982	8
EXS950	3475	1.516323538	-122.7455113	47.37052598	5437.504184	120.0	126.272905	1.446327995	130.440008	4.15754804	33.78127062	0
ETD483	7614	0.97808775	53.72022116	23.81235272	30000.0	300.0	446.977774	1.00968033	444.0	4.045358252	116.8111405	1
KKK1179	4721	0.86495171	25.40998246	38.69762858	35000.0	290.0	442.1073887	0.878204714	452.4	3.894517235	381.9073912	1
3A745	3623	5.701179943	-121.7419135	46.42885841	3000.0	110.0	124.7273282	-0.577576946	115.28	2.611245729	121.3463408	0
3A349	479	3.225659859	-121.9068758	48.57676235	35033.79	110.0	159.3945934	-3.002950377	171.6594704	0.161948362	128.9554762	0
PZ753	4135	0.629559102	28.22087429	40.56789903	37675.705	80.0	116.5013158	0.658675811	128.2249024	3.74211057	67.39171931	7
UAE95C	3355	2.258232034	55.2944798	25.38228023	8000.0	230.0	269.820767	2.262012336	259.44	5.793770565	16.02713719	3
TBN413	4135	1.739203703	28.35424401	41.7860685	23000.0	110.0	148.9858826	1.806584729	150.48	5.278741379	97.9848674	7
DAL657	1171	6.121258525	-122.4705171	47.25456312	10857.98167	250.0	303.6293452	-0.174602404	293.4319267	3.364825218	24.7756114	1
THY5RA	3104	5.656490508	29.61800511	39.97277674	23000.0	290.0	391.0952688	-0.648288596	396.72	2.505125764	130.3921989	1
TY1050	1186	2.574301845	-123.3320099	48.69687005	24050.555	49.0	54.62000832	2.563704911	67.85563512	5.667061903	158.468479	0
ETD11	7007	5.351492933	54.74004122	24.39462826	15000.0	280.0	335.6440812	-0.936767312	347.2	1.979020132	9.965539876	4
ETD7	7306	2.921550718	54.15095241	25.23639817	15500.0	280.0	359.4381924	2.903999941	349.44	5.732598425	102.6804509	1
UAE1	7700	5.239230137	55.21343205	25.33724169	8000.0	250.0	271.9308893	-1.053761151	282.0	5.231333967	17.85655781	5
ETD96	537	2.197259977	54.73188144	24.2704994	15000.0	230.0	296.7435498	2.203492168	285.2	2.681855712	19.83892896	1
GFA69	4617	2.418119015	54.34429106	24.94758398	15000.0	250.0	321.663476	2.41587092	310.0	5.750894948	65.10098636	9
KKK9880	5744	2.317981074	26.82641126	41.9188505	27000.0	280.0	405.2517291	2.342451966	400.96	5.180760543	197.0604174	1
SVA162	5267	0.975564699	53.16855406	23.51919658	35000.0	280.0	439.9461725	1.009696465	436.8	3.959846696	293.1324061	3
LZB724	4135	3.617590248	29.34999891	41.21019408	8000.0	110.0	132.1160144	-2.673353709	124.08	0.432902427	51.96790952	7
SKW3866	1164	5.993015039	-122.1926865	48.76193208	12000.0	320.0	392.2300562	-0.296705973	381.44	6.065262031	146.1735382	1
FDB143	3003	4.516255012	55.65184477	25.58794135	9004.160002	230.0	257.3902072	-1.80120513	263.1353088	0.624744415	47.16299397	1
GFA40	7500	2.799722801	54.04419407	25.6612713	15500.0	280.0	360.111196	2.785690507	349.44	5.825514743	149.7561272	5
ETD304	3253	4.01358745	55.07044158	24.08242848	10000.0	250.0	289.2668376	-2.306750816	290.0	2.278782127	57.63858756	1
KKK4720	5350	4.775916814	29.70325499	40.42619916	19259.46667	290.0	382.2014196	-1.531556054	379.3639254	2.164708858	96.49206125	1
UAE68X	6112	5.239190929	55.55848616	25.14505067	7000.0	250.0	268.1047454	-1.053770084	278.0	2.08642116	22.89769984	1
LOG686	4135	2.751759451	28.92185241	41.73883909	22000.0	110.0	156.3011999	2.795107652	148.72	0.025486366	85.28578726	7
THY2660	2445	1.373874966	26.45329093	40.89469665	27000.0	290.0	409.7973369	1.396310494	415.28	4.574209396	198.3969261	1
AFR65OH	1455	2.321525582	27.12842786	41.65412156	27000.0	280.0	405.2864763	2.345957738	400.96	5.109348468	160.342387	1
RSI698	4181	3.077300518	-122.0953847	47.63599078	16342.328	80.0	90.43696048	3.135490609	100.9181798	0.225425597	26.33203805	0
UAE2OC	611	2.825046446	55.85146212	25.05573386	12000.0	250.0	307.9869462	2.808688718	298.0	1.956532585	53.65599636	1
THY819	1612	2.318323786	26.85588305	41.89314441	27000.0	280.0	405.2550911	2.342790945	400.96	5.175051151	193.4481544	1
SKW6120	3026	4.495848014	-115.8039682	47.46674268	32000.0	320.0	488.4783214	-1.758682136	483.84	1.287700253	489.2129022	1
SVA2671	55	1.171717057	52.4233929	23.15049088	35000.0	280.0	442.7870847	1.20370648	436.8	4.008651718	376.9961545	1
SVA493	6137	1.171677727	52.41943579	23.14923449	35000.0	280.0	442.7865352	1.203667701	436.8	4.009015112	377.3950064	1
IAW2172	7627	4.778213865	29.8960994	40.40657958	21000.0	290.0	390.3277058	-1.529368819	387.44	2.087212099	110.7296486	1
FDB886	7700	5.239196377	54.94348251	25.48738406	7000.0	250.0	268.1047306	-1.053764434	278.0	5.229726725	49.72753631	5
ETD61	3363	1.945684994	52.83472063	25.21024941	21196.535	280.0	386.7311621	1.958894435	374.9604768	5.116818106	203.1794529	1
UAE49	5462	5.323561741	56.28543915	24.85687565	14000.0	250.0	294.6721445	-0.966393867	306.0	1.97957089	102.5522523	3
ETD67	3553	5.166531984	55.06531876	24.03947952	10000.0	230.0	256.6252439	-1.130322035	266.8	2.342645826	60.61056581	1
THY332	2106	0.534423494	24.60732255	38.11514407	35000.0	290.0	440.7317072	0.539390121	452.4	3.886581964	475.2990692	1
SWA7484	1163	5.993015039	-122.1704724	47.92387844	12000.0	320.0	392.2300562	-0.296705973	381.44	6.202918474	53.77247335	1
FDB760	1722	3.140340792	55.54499531	25.2485851	14000.0	210.0	265.3126856	3.10970126	257.04	1.561559336	18.16371637	2
ETD483	7614	0.994564285	52.87369752	23.36340066	30000.0	300.0	447.2084122	1.026034739	444.0	4.093410057	215.6957659	1
ETD5	3231	4.014520247	55.17979831	24.1665706	10000.0	250.0	289.2567899	-2.305816285	290.0	2.041516355	61.17770948	1
ETD244	4650	0.97707916	53.54951314	23.72143004	25000.0	300.0	422.7763384	1.008396547	420.0	4.060383653	136.7427883	1
ETD99	717	3.678517237	54.97223547	24.6881191	15500.0	250.0	315.1025509	-2.640897331	312.0	0.818527604	43.14238856	1
SVA6215	276	0.509506342	54.62438084	24.89398753	16000.0	280.0	348.6339561	0.542268599	351.68	4.185422255	84.44550393	1
ETD625	1343	4.95909363	55.78632525	24.21592264	15000.0	250.0	300.0296745	-1.344073066	310.0	1.742963452	117.4339943	1
FFT994	557	5.839008559	-121.8162987	42.5431757	25000.0	320.0	461.3811584	-0.446484822	448.0	2.794151395	546.8663208	4
QXE9358	5143	5.993015039	-122.1655326	47.69329566	12000.0	320.0	392.2300562	-0.296705973	381.44	0.1067257	29.22159145	1
UAL68	3450	4.492151737	-121.664997	47.88414562	12000.0	276.2839999	332.8092153	-1.759249654	329.3305279	0.509701763	68.54125712	1
ASA9513	2173	1.886562965	-122.7450021	47.99352493	11000.0	309.5524998	355.9945667	1.866106198	364.0337397	5.509753573	68.67174502	1
ETD423	7600	5.352304547	53.4912339	25.28844058	15500.0	210.0	250.4351489	-0.937697068	262.08	5.358304827	151.1115232	5
SKW6497	5125	6.150123312	-122.4857309	47.16163294	11726.18752	250.0	307.1356953	-0.146737414	296.9047501	3.249753232	34.61150048	1
DAL4378	7770	5.119700567	-119.0513048	45.76535903	22000.0	320.0	443.0404466	-1.146121939	432.64	1.94396345	308.5185364	4
THY5866	3313	0.905711319	28.22733064	41.12499507	12000.0	250.0	290.685763	0.92144698	298.0	4.943961311	51.97018703	1
AP418	7805	1.689967316	-122.9612195	47.7555644	6000.0	52.0	51.62114779	1.534243759	56.992	4.506691201	59.49838293	0
S21023	7163	2.538766958	-121.8924927	48.2847131	3000.0	49.0	41.92613	2.520904113	51.352	5.703262779	98.04326623	0
UAE4JL	7700	2.076800336	55.72263169	25.13601675	7000.0	210.0	243.3878287	2.088413162	233.52	1.88181852	38.29065406	5
UAE146	7600	3.067158871	55.8534813	25.04979036	7000.0	250.0	285.8441356	3.043759255	278.0	1.966148667	54.11373342	5
ETD4	2773	4.791496365	56.19384233	25.32450142	21531.98666	280.0	366.7741084	-1.51444846	376.4633003	0.970361519	184.980987	1
3A745	3623	5.69834832	-121.9483449	46.75570474	3000.0	110.0	124.7258476	-0.580194079	115.28	2.631851307	81.8800894	0
QXE3536	6174	4.478783422	-117.1091031	47.54006968	34000.0	320.0	498.5896636	-1.775487984	494.08	1.265896561	391.2695788	1
ETD824	6305	1.946885629	52.98184767	25.15022184	18682.16067	280.0	375.0561431	1.959988415	363.6960798	5.118392889	186.8607186	1
THY7AV	204	4.784047074	30.42479714	40.35102436	26000.0	290.0	413.6737059	-1.5238251	410.64	1.953162142	152.0328426	1
THY49N	7060	2.323782378	27.29896625	41.50332043	21000.0	280.0	378.0876987	2.347903772	374.08	5.051705804	140.056141	1
ABQ550	4135	3.157514142	29.91579311	40.35652303	18459.92083	117.9009734	161.7901348	-3.10634377	152.7240555	1.404075016	115.3262547	7
SVA8319	3176	0.509449815	54.62005283	24.88795553	16000.0	280.0	348.6333049	0.542211608	351.68	4.180894546	85.14687888	1
ETD710	7600	5.350570159	53.79892704	25.0686789	15500.0	280.0	337.7967251	-0.937728406	349.44	5.363847877	111.5271563	5
ETD5	3231	4.014553339	55.18444375	24.17014113	10000.0	250.0	289.2564334	-2.30578313	290.0	2.032149164	61.39954419	1
THY2660	2445	1.373195402	26.39303575	40.89093824	27000.0	290.0	409.7910072	1.395622006	415.28	4.573292655	203.4687808	1
FDB677	326	1.93414736	53.868094	25.96409784	21000.0	280.0	385.7638646	1.947706548	374.08	5.161401085	170.0052239	8
THY4RW	6415	5.657236196	29.68620332	39.88851079	23000.0	290.0	391.0888828	-0.647532353	396.72	2.504775018	141.3727002	1
ALK758	7323	5.326232025	55.92731339	25.08881744	14000.0	230.0	270.0537567	-0.873274653	281.52	1.847472266	59.47037963	6
TBN413	4135	1.740363203	28.45479351	41.70307763	23000.0	110.0	148.9976313	1.807753153	150.48	5.326534802	86.27567095	7
PBD747	4135	2.27123909	28.29384775	41.77524956	24000.0	130.0	183.7344858	2.324087603	179.92	5.789822832	99.01030667	7
ABQ550	4135	4.905467223	29.67604693	40.57838821	19000.0	120.0	158.2637885	-1.437908238	156.48	1.312454273	84.80321286	7
ETD79	2455	2.192741849	54.8883469	24.39298628	15500.0	250.0	323.6237866	2.198662666	312.0	1.719318818	24.42679277	4
THY4RW	6415	4.099915991	28.38133064	40.6498678	4000.0	250.0	272.2152123	-2.199114858	266.0	3.835230049	51.34969756	1
SVA290	3616	0.974907802	53.07477231	23.46920477	35000.0	280.0	439.9363802	1.009044639	436.8	3.966474473	303.8996868	3
PZ753	4135	0.631127712	28.3601658	40.65343825	34687.965	80.0	113.0826943	0.66025826	124.4005952	3.725920795	52.34903327	7
THY71U	1155	4.395389067	31.5212298	41.58106377	34000.0	290.0	455.1059488	-1.908075238	447.76	1.190528414	236.9945483	1
ETD99	717	3.678579464	55.05299354	24.81161502	15500.0	253.7319999	319.7563716	-2.640308152	316.6575358	0.733477097	58.54220865	1
QTR6	2401	3.345568267	51.78853725	26.16103661	24861.88501	270.0	382.896601	-2.978456065	377.4033432	0.141606287	100.2220165	1
ETD50	7303	0.977762888	53.12356384	23.49521232	30000.0	300.0	446.9732177	1.009357791	444.0	4.084180869	186.5196854	1
UAE146	7600	2.077401058	55.77598877	25.10620611	7000.0	210.0	243.389456	2.088989488	233.52	1.911024805	44.48173114	5
SKW3866	1164	5.00329013	-121.6484469	47.13534129	16000.0	270.0	347.7990561	-1.256606415	339.12	1.90297119	60.91928335	1
ETD23	7600	5.352055732	53.49988994	25.25890345	15500.0	210.0	250.4355937	-0.937957446	262.08	5.344821374	148.3767805	5
UAE146	4345	2.040590257	55.05272512	25.53562799	11000.0	230.0	280.9277096	2.052709786	270.48	5.464510521	44.40682734	1
AAW1027	7347	5.654834885	29.4691648	40.15583915	23000.0	290.0	391.1094586	-0.649967607	396.72	2.506598791	106.5081569	1
THY461	7230	2.317559566	26.79059637	41.95004701	27000.0	280.0	405.2475933	2.342035044	400.96	5.187403264	201.455908	1
ETD824	6305	1.808532657	53.33316983	25.0378862	15500.0	280.0	359.5451708	1.825586097	349.44	5.144375805	149.4155792	1
AEE21Y	347	0.536024382	24.71049422	38.22575122	32504.90251	290.0	429.5011095	0.541013213	440.8227476	3.893837291	460.645929	1
KKK1WZ	5241	2.31756621	26.79179207	41.94899912	27000.0	280.0	405.2476585	2.342041616	400.96	5.187183203	201.3086408	1
ETD3	1230	2.521145418	54.62813171	24.63428466	15000.0	250.0	321.5321769	2.515177915	310.0	6.144682425	22.49626491	1
ETD824	6305	1.807248245	53.16433258	25.08337188	15500.0	280.0	359.537509	1.824337953	349.44	5.125348686	166.9853435	1
ETD39	7500	5.164099163	55.19079558	23.98052153	10000.0	250.0	279.8321313	-1.131709864	290.0	2.280184542	74.27743037	5
AUZ197	6903	2.970216016	-121.4858158	48.80915536	21077.72167	110.0	135.2324032	3.002661423	147.0967901	6.17383682	163.4137123	0
ETD3	1230	2.419873217	54.57444714	24.69446649	15000.0	250.0	321.6622361	2.417561514	310.0	5.987359347	30.08588015	1
ASA9513	2173	1.673260071	-122.5438701	47.94182646	9589.167505	250.0	282.2491399	1.642683926	288.35667	5.695200508	57.42208007	1
QTR6	2401	3.345666396	51.79524828	26.19025174	25449.255	270.0	385.4759775	-2.978404355	379.9407816	0.142345173	103.5390821	1
THY4505	3527	3.893337836	29.92708562	41.24943682	23000.0	290.0	406.1212123	-2.399687352	396.72	1.16385114	98.24627786	3
THY641	6273	4.094225012	29.06084547	40.96327178	13000.0	250.0	309.2831716	-2.205105182	302.0	1.547422241	20.75831065	1
UAE6OU	22	5.20904128	56.21092791	24.89948109	14000.0	250.0	294.9858102	-1.085253756	306.0	1.968242156	93.75670116	4
SKW7858	3347	4.53432217	-118.6624334	47.66075437	34000.0	320.0	499.3753685	-1.720517586	494.08	1.206275658	275.3881529	3
FDB411	7011	5.24211378	55.79380308	25.01362054	8000.0	250.0	271.9229586	-1.05077083	282.0	2.087893993	50.71192362	1
UAE4JL	7700	2.076500063	55.68375227	25.15771012	7000.0	210.0	243.387014	2.088125082	233.52	1.853906397	33.80750344	5
UAL431	2062	5.113218768	-119.550528	46.05840413	23000.0	320.0	448.256326	-1.152414814	437.76	1.931964217	258.9312034	1
THY9ND	6763	0.341098372	27.41024008	40.36035776	24000.0	290.0	391.0231568	0.340887744	401.36	4.093561515	136.3065219	1
FDB886	7700	1.924153524	54.95560121	25.57643558	12000.0	230.0	284.322734	1.940573276	274.16	5.396477043	54.64249645	5
ETD23	7600	5.352055732	53.83923035	25.01664794	15500.0	210.0	250.4355937	-0.937957446	262.08	5.345801523	104.721486	5
QXE3128	6410	-998.999	-122.3118333	47.44983333	432.0	0.0	0.0	0.0	0.0	0.0	0.0	6
THY4505	3527	3.893717884	29.95934017	41.27140771	23000.0	290.0	406.1197281	-2.399316118	396.72	1.149224791	101.5877047	1
UAE68X	6112	1.933938545	53.84140634	25.97457507	21000.0	280.0	385.7628053	1.947504077	374.08	5.160143647	172.9231128	4
UAE68X	6112	2.040571745	55.05197022	25.536013	11000.0	230.0	280.9276489	2.052691964	270.48	5.463981251	44.49074996	1
FDX458	5707	0.432145563	-122.6941154	46.82265957	16040.26666	270.0	346.2424098	0.404284823	339.293952	3.253307413	75.43046132	2
FDB411	7011	5.240266323	55.74577537	25.04054284	8000.0	250.0	271.9280295	-1.052686643	282.0	2.087535752	45.02940063	1
THY332	2106	0.862609978	25.23147427	38.60142181	35000.0	290.0	442.0933777	0.875808636	452.4	3.899352504	400.2200044	1
THY1HN	5270	4.778179686	29.89307446	40.40688981	21000.0	290.0	390.3280288	-1.529402735	387.44	2.088270478	110.5016807	1
THY33G	6311	0.903663585	27.94368705	40.99154962	14172.2583	250.0	299.1081531	0.919441245	306.6890332	4.643289274	73.09666467	1
UAE1	7700	5.239230137	55.46479105	25.19726846	8000.0	250.0	271.9308893	-1.053761151	282.0	2.084814114	11.82964802	5
ETD63	2645	5.349497492	54.94340079	24.24804111	12000.0	300.0	346.5811663	-0.938438947	357.6	2.143417905	36.0393098	1
DQ859	4135	1.418863723	27.80528262	41.11271605	7000.0	80.0	85.42374101	1.500656652	88.96	4.841460518	86.04580078	7
ETD67	3553	5.115836166	55.37675131	23.89655107	13000.0	250.0	291.5215957	-1.18182956	302.0	2.217953147	94.63347488	1
UAE63M	7600	5.239200695	55.80123626	25.00935701	7000.0	250.0	268.1047188	-1.053759958	278.0	2.088120012	51.59704578	5
ETD67	3553	5.116621701	55.49194685	23.84896721	13000.0	250.0	291.518164	-1.18101587	302.0	2.18764764	107.0710142	1
YI185	4135	1.909142802	28.61169154	42.15962935	22000.0	120.0	162.4437873	1.971090614	162.24	5.354307481	132.6882897	7
THY67Q	272	5.654668113	29.45360209	40.174912	23139.61667	290.0	391.7479847	-0.650142947	397.3678213	2.506829465	104.0173492	1
THY71U	1155	4.397928662	31.73681695	41.62111858	34000.0	290.0	455.0828669	-1.905577087	447.76	1.193913037	255.6122012	1
3A349	479	3.22488584	-122.1287868	47.89543708	16805.265	110.0	129.9423181	-3.005839168	139.5772664	0.194521113	51.42507649	0
EVA218	2755	5.837665402	-121.9338779	43.05209402	29629.17	310.0	471.1740549	-0.447879804	456.9606832	2.804287541	489.8314557	1
SVA162	5267	0.974896866	53.62866634	23.76365577	35000.0	280.0	439.9362171	1.009033787	436.8	3.918480317	240.6035278	3
QXE2918	6114	5.831942587	-122.3898363	44.94753679	29469.24	320.0	485.0730773	-0.453363	470.8825088	2.883416827	278.3044944	1
UAE95C	3355	2.164603836	55.76773424	25.1108204	7000.0	210.0	243.3892836	2.088928353	233.52	1.907044211	43.52166668	6
ETD257	7700	1.88913119	53.78381808	25.83445231	17632.40917	280.0	369.8903195	1.903932705	358.9931931	5.735165475	178.861971	5
EVA218	2755	5.837609112	-121.938411	43.07154496	29470.63749	310.0	470.3593424	-0.447933752	456.174362	2.804728012	487.6525232	1
ETD50	7303	0.976834562	53.54332433	23.71818239	30000.0	300.0	446.9601958	1.008436087	444.0	4.060878618	137.4627507	1
ETD3	1230	2.419615855	54.54045559	24.73193685	15000.0	250.0	321.6624202	2.417313484	310.0	5.923163329	35.07133467	1
UAE146	4345	1.879638759	54.63646241	25.68548331	16484.485	280.0	364.4211611	1.877742462	353.8504928	5.258900012	87.60716712	6
UAE2OC	611	2.079626231	55.82109267	25.08097313	12000.0	250.0	308.7401725	2.089486646	298.0	1.930098721	49.73939383	1
FDB411	7011	2.076639393	55.70680892	25.14484732	8000.0	210.0	246.920743	2.088293637	236.88	1.87128171	36.4627341	3
ASA23	5621	5.016125504	-120.9617064	46.81599245	22000.0	320.0	442.2089771	-1.247341124	432.64	1.898397149	123.5870057	1
LOG686	4135	2.752149166	28.95376299	41.65124223	22000.0	110.0	156.3037109	2.795478113	148.72	0.07415725	75.97426605	7
ETD824	6305	2.059177439	53.69253639	24.90979991	15500.0	280.0	360.7159369	2.068731355	349.44	5.1774567	110.5782712	1
ETD423	7600	2.192763836	54.84202904	24.42594935	15500.0	250.0	323.6238272	2.198683862	312.0	1.576749461	19.34408023	5
FDB411	7011	2.077087497	55.74013276	25.12624379	8000.0	210.0	246.9219791	2.088723489	236.88	1.892373649	40.31716019	1
SKW7858	3347	4.531298401	-118.8942721	47.68085297	34000.0	320.0	499.3330016	-1.723508215	494.08	1.191904722	258.2400994	1
ETD354	545	5.35073788	54.74495225	24.3672937	10000.0	210.0	232.9366955	-0.939231407	243.6	2.191886205	11.9885143	1
ETD664	7500	5.350062144	54.26120764	24.71266597	10000.0	210.0	232.9378147	-0.939938058	243.6	5.344657764	50.24691559	5
FDB153	2655	1.853737925	54.51149403	25.72490726	16000.0	280.0	362.1269889	1.869522533	351.68	5.226688515	100.5696767	1
AEE8WM	6522	0.517382293	27.31634597	40.23118077	21400.21	290.0	379.4683824	0.521785151	389.2969744	4.037346581	150.5755569	1
THY2GZ	7421	4.962307358	31.81372834	40.58695334	32000.0	290.0	439.7619005	-1.346806048	438.48	1.648506452	255.4936734	1
KKK4720	5350	4.783199039	30.3514741	40.35884654	26000.0	290.0	413.6823008	-1.524666651	410.64	1.967123629	146.1752272	1
MEA868	1731	1.851619749	54.25247386	25.80550498	19000.0	280.0	376.0303056	1.867573582	365.12	5.180013545	127.6052336	1
ETD34	3671	5.348917554	54.98679999	24.08792372	10000.0	250.0	279.3388098	-0.93999432	290.0	2.381920524	51.26114904	1
THY648	2262	4.960643015	31.66763528	40.62317601	32000.0	290.0	439.7808183	-1.348464946	438.48	1.640710368	242.7331668	1
EXS950	3475	1.515953473	-122.825728	47.37961328	8134.108342	120.0	131.2526469	1.445297941	135.617488	4.222277225	39.42268379	0
YI185	4135	1.907432914	28.46657086	42.43561247	22000.0	120.0	162.4266124	1.969386057	162.24	5.304851302	164.8856476	7
ETD96	537	2.317484138	54.45149709	24.48404252	15000.0	250.0	321.676624	2.31888996	310.0	4.951003469	20.98853307	1
THY67Q	272	5.6567175	29.62398804	39.96539731	27000.0	290.0	409.3450816	-0.64822857	415.28	2.505086904	131.3542556	1
ETD34	3671	5.755264917	54.97615135	24.0980725	10000.0	231.7719998	258.4405783	-0.517293638	268.8555198	2.383106211	49.70163883	1
ETD4	5102	2.799770813	54.05157654	25.64125287	15500.0	280.0	360.1109606	2.785737092	349.44	5.82394309	147.4197016	3
UAE1	7700	5.239230137	54.1580743	25.92316121	8000.0	250.0	271.9308893	-1.053761151	282.0	5.228439173	142.3932328	5
ETD824	6305	1.808728074	53.35888172	25.03093956	15500.0	280.0	359.546335	1.825775995	349.44	5.147659568	146.7443178	1
QTR5	1613	1.525441185	49.57598124	25.27778926	29019.41666	280.0	424.7534541	1.547489299	410.0069867	4.6740014	204.356807	1
ETD304	3253	4.01398044	55.12568332	24.12497436	10000.0	250.0	289.2626044	-2.306357099	290.0	2.155308871	59.0066996	1
ETD3	1230	2.418988184	54.45775721	24.82297263	15000.0	250.0	321.662866	2.416708571	310.0	5.824198214	47.570736	1
AXB962	6106	5.323938837	56.3399032	24.82011454	14000.0	250.0	294.6713641	-0.966002282	306.0	1.991841075	109.2621769	4
SHT1052	8383	2.641217687	-123.2142712	47.08050864	3000.0	120.0	116.3005192	2.643107013	125.76	3.74422538	79.31670649	0
SHT1052	8383	4.047118017	-121.9696388	47.35971537	3000.0	120.0	124.7760661	-2.160922574	125.76	1.518233497	27.61331323	0
FDB611	5370	1.933269045	53.7557723	26.0081492	21000.0	280.0	385.7594054	1.946854909	374.08	5.156356519	182.2853129	1
UAE1	7467	3.262419712	56.0135433	26.25014138	18000.0	250.0	329.6823576	-3.049968502	322.0	0.497102235	128.6877286	1
ETD724	217	5.342409628	54.48579727	24.57100113	12000.0	300.0	346.5934939	-0.94575194	357.6	5.419353212	22.70174339	3
SHT894	4135	5.440936956	29.37010842	40.9505536	24323.69582	120.0	163.1407003	-0.901396539	166.701496	1.499969622	46.75816825	7
ETD824	6305	1.807120546	53.14784855	25.08780073	15551.28933	280.0	359.7744452	1.824215958	349.6697762	5.123696354	168.7030151	1
FDB684	4347	3.262444218	56.01600078	26.26745266	18000.0	250.0	329.6821272	-3.049944578	322.0	0.491250752	130.474212	1
3A745	3623	4.845292882	-121.4708904	46.00292547	12889.12	85.80296778	110.7182157	-1.357372726	103.4977637	2.597710128	172.8689916	0
FDB886	7700	5.239196377	55.33363499	25.27032362	7000.0	250.0	268.1047306	-1.053764434	278.0	5.239433102	3.661543353	5
AXB962	6106	5.32348324	56.27537158	24.86366667	14000.0	250.0	294.6723072	-0.966475383	306.0	1.977129057	101.3139591	4
QXE5566	5646	4.519444267	-119.8718726	47.76039313	22438.30002	320.0	439.2631772	-1.735829245	434.8840961	1.105493337	186.684477	1
CLX726C	7517	4.955069429	53.90203598	24.52656448	31000.0	280.0	401.7916342	-1.340410098	418.88	1.876779299	245.1653504	2
PZ753	4135	0.631998078	28.43685002	40.70036549	33007.27666	80.0	111.159416	0.661130617	122.2493141	3.71199462	44.08926074	7
ETD50	7303	0.978528212	53.23263297	23.55329093	30000.0	300.0	446.9839511	1.010117635	444.0	4.079467083	173.7562788	1
THY1HN	5270	4.770516856	29.27719396	40.46827449	15889.09583	290.0	366.4709385	-1.5367244	363.7254047	2.446266682	68.55945736	1
ASA23	5621	5.000298659	-121.9325719	47.26513656	15000.0	270.0	343.323156	-1.25958052	334.8	1.915665566	35.14351941	1
ARG742	541	3.565831234	-122.8658301	47.28852259	3000.0	110.0	110.0280401	-2.647453044	115.28	3.591617828	45.35470891	0
YI185	4135	1.771489859	28.45408793	42.45887207	21797.07689	120.0	160.6742835	1.833260136	161.8503876	5.301428742	167.6176142	7
TN781	3119	2.576974776	52.24089751	25.14694458	20850.11833	59.0	92.76930499	2.498937931	78.68251171	0.790930264	65.16399945	0
KKK9880	5744	2.070453939	27.66914031	41.29664822	17574.2375	280.0	360.2692901	2.096356248	358.732584	4.974905463	102.5175224	1
QXE2176	6642	4.510865654	-120.500615	47.80700884	21341.87166	320.0	433.4796965	-1.744385139	429.2703829	1.007789201	141.862522	1
ETD354	545	5.16417761	55.15140548	23.99897679	10000.0	243.2309999	271.9804475	-1.131992926	282.1479599	2.297222948	69.96413	1
FDB677	326	5.239198167	54.44765887	25.76267193	7000.0	250.0	268.1047257	-1.053762579	278.0	5.228818166	108.2376443	8
UAE146	7600	2.075797516	55.63950503	25.18236445	7000.0	210.0	243.3851046	2.08745106	233.52	1.811716196	28.74913702	5
THY5866	3313	1.266829326	27.85300994	40.95083704	15748.635	250.3117498	307.8922658	1.290517573	313.3848439	4.584994709	80.73804789	1
ETD63	2645	3.017197146	55.07611311	24.24781636	12000.0	277.1180003	339.1913261	2.997024128	330.3246563	1.982374897	47.70207876	1
UAE71O	5506	1.854480807	54.36010059	25.77257471	21000.0	280.0	385.324141	1.870418459	374.08	5.197236997	116.3732711	1
UAL68	3450	4.538072047	-118.3565731	47.6337592	32000.0	320.0	489.0592197	-1.716900853	483.84	1.222878982	298.0820326	1
QXE2971	2113	4.482853493	-116.7912005	47.52361513	34525.26	320.0	501.3659759	-1.77143268	496.7693312	1.271778635	415.1121234	1
ETD9	7775	0.181228956	55.007724	24.16214599	10000.0	230.0	260.8243043	0.215265437	266.8	2.231256434	47.01938411	3
ETD9	7775	5.350805643	54.20049056	24.75685584	10000.0	210.0	232.9365835	-0.939160544	243.6	5.345631794	58.11614286	3
KKK1179	4721	0.870919064	25.96771222	38.9929228	35000.0	290.0	442.1433524	0.884310203	452.4	3.874563042	325.1600487	1
THY6707	6155	2.475138835	28.59289394	41.07402835	6779.019988	250.0	281.3752487	2.499078414	277.11608	5.149798119	21.5284814	1
ETD7	7306	1.8859766	53.49884671	25.93284996	23945.015	280.0	399.1713545	1.901067884	387.2736672	5.637904363	203.5180746	1
EVA218	2755	6.014449512	-122.4553775	47.47514345	8032.130004	230.0	269.6040241	-0.278431321	259.5582384	4.688199021	11.15453274	1
THY988	5416	4.085416084	28.78715199	40.83771151	6000.0	250.0	280.5090461	-2.213384429	274.0	3.195346708	15.56165424	1
ETD483	7614	0.979909369	53.97618744	23.94801716	30000.0	300.0	447.0033165	1.011488858	444.0	4.009270879	87.04854155	1
AAR644	152	3.53494928	-121.6329131	47.65476552	3000.0	125.0	125.4696893	-2.688339661	131.0	0.659181555	55.90548667	0
EXS950	3475	2.764881036	-123.1753502	46.72250642	3000.0	120.0	116.4078927	2.776778181	125.76	3.527339824	103.7149923	0
ETD96	537	2.317085643	54.39845538	24.53205598	15000.0	250.0	321.6764494	2.31850593	310.0	5.083902862	27.84639299	1
UAE146	4345	2.076757516	55.5208812	25.24840785	7000.0	210.0	243.3877126	2.08837208	233.52	1.56676568	15.74011441	1
SVA487	2446	1.062913106	53.18018674	23.52539096	35000.0	280.0	439.9473934	1.009777739	436.8	3.958988603	291.7982498	6
ASA9513	2173	2.573023908	-121.9300927	46.70076399	6000.0	210.0	220.1683312	2.570981611	230.16	2.530463641	88.10009807	7
3A745	3623	5.697166877	-122.0341932	46.8903653	3000.0	110.0	124.7252092	-0.581286039	115.28	2.648413051	65.61956702	0
ALK758	7323	5.153816825	55.61619805	25.28357192	14000.0	210.0	245.9256404	-1.053983994	257.04	1.401462214	25.54898229	6
QXE2176	6642	4.488120122	-116.3831441	47.5011494	36000.0	320.0	509.0745967	-1.766151114	504.32	1.278741636	445.7301401	1
UAE4JL	7700	2.076745105	55.7154742	25.14001172	7000.0	210.0	243.387679	2.088360173	233.52	1.877178316	37.4632593	5
ETD52	4013	0.521382486	54.5506284	24.25137284	12000.0	300.0	354.8547317	0.551706249	357.6	3.573159372	22.61878944	1
ETD724	217	0.991289939	54.43294442	24.18471544	30000.0	300.0	447.1626496	1.02278533	444.0	3.781320681	35.3603732	3
ETD354	545	5.35073788	54.88948491	24.26369913	10000.0	210.0	232.9366955	-0.939231407	243.6	2.198533581	30.61032709	1
QXE1993	2151	5.015074806	-121.0545707	46.85963986	18926.17	320.0	426.0508485	-1.248500658	416.9019904	1.898356182	115.0833758	2
ETD34	3671	5.351029985	54.26749105	24.70922991	10000.0	210.0	232.9362132	-0.938925937	243.6	5.346545457	49.51087641	1
QXE5362	7500	2.672389118	-122.9858408	48.51616746	19772.19669	320.0	408.7714353	2.674049178	421.233647	5.600003029	128.9482307	5
THY2GZ	7421	4.957184346	31.36440563	40.69764937	32000.0	290.0	439.8201183	-1.351912073	438.48	1.621957744	216.3139557	1
THY648	2262	4.956115965	31.27097846	40.7204015	32000.0	290.0	439.8322546	-1.352976827	438.48	1.615324212	208.1946933	1
SHT894	4135	5.440276008	29.31457546	40.9937993	24000.0	120.0	162.5410464	-0.902032115	166.08	1.392383727	42.05509702	7
QTR1V	3330	2.550115499	51.73835537	25.89561118	18163.50332	270.0	361.9894584	2.531885761	348.4663344	0.146898381	70.28313212	1
FDB109	573	3.262249175	55.9914	26.09380885	18000.0	250.0	329.6839609	-3.050134994	322.0	0.558306812	112.7884564	1
FDX523	3137	2.575447658	-122.1286039	47.14747035	6000.0	195.0	203.7272558	2.573359427	213.72	2.473420072	36.33473798	1
ASA9513	2173	1.668563677	-122.6972543	47.97933647	11000.0	275.7995	318.1170406	1.64069474	324.340212	5.546523705	65.62424916	1
THY67Q	272	5.659069837	29.83740355	39.70079356	27000.0	290.0	409.323842	-0.64584263	415.28	2.504474032	165.8022595	1
AP418	7805	1.694470318	-122.5801866	47.50164189	6000.0	52.0	51.58139692	1.539157163	56.992	4.176609793	20.98476874	0
ETD304	3253	5.351413918	54.80313573	24.32577625	10000.0	210.0	232.9355808	-0.938524436	243.6	2.195251716	19.47219679	1
UAL68	3450	4.49993448	-121.3952771	47.86735527	13111.38201	320.0	390.7319757	-1.755759066	387.1302759	0.698732208	83.09779749	1
ETD625	7600	4.910087508	55.57096066	24.26628069	15000.0	250.0	300.345364	-1.394670503	310.0	1.732459255	94.95106711	5
FDB760	1722	5.323418194	56.26610356	24.86991682	14000.0	250.0	294.672442	-0.966542928	306.0	1.974829341	100.1746284	1
ASA43	6346	5.829693832	-122.5751355	45.68372596	25159.8375	320.0	462.2372965	-0.455529914	448.818368	2.962817788	197.3776836	1
ETD824	6305	1.80746205	53.19242571	25.07581902	15500.0	280.0	359.5387855	1.824545722	349.44	5.1282414	164.0588196	1
ACA722	4221	5.836571651	-122.0192874	43.4165	26000.0	320.0	466.6831242	-0.448855299	453.12	2.813330539	449.025359	1
FDB677	326	1.979705866	54.07672233	25.87724009	21000.0	280.0	385.9830777	1.991868764	374.08	5.169651473	146.9446875	8
THY67Q	272	5.652443256	29.2531488	40.41956951	16373.45166	290.0	360.8901322	-0.652072245	365.9728157	2.512026108	72.03182081	1
DAL192	4346	4.529793654	-119.0262774	47.69218907	23000.0	320.0	442.2997842	-1.725556007	437.76	1.182884856	248.5011224	4
FFT1139	6557	5.611979889	-123.6520193	47.64791614	15824.335	65.89116434	94.2326338	-0.652833684	82.57410607	4.330786875	103.1516397	0
Z813	4135	5.757320622	29.37825176	40.33084542	10000.0	120.0	133.9841614	-0.573869965	139.2	2.203447463	85.97373031	7
3A193	1956	4.963503866	-121.3334161	46.34659715	27397.29333	50.0	82.20701076	-1.19895845	71.91783467	1.998276624	143.0440694	0
SHT1052	8383	2.641254063	-123.2111924	47.05242395	3000.0	120.0	116.3005278	2.643146348	125.76	3.709662514	80.78379672	0
ETD988	2253	5.115708179	55.51559248	23.83921358	14000.0	250.0	295.3557052	-1.182001365	306.0	2.182267859	109.6335898	1
FFT1139	6557	1.412946153	-123.6003123	47.65394953	12916.38918	110.0	129.1381467	1.3315227	132.732845	4.345716833	99.50772957	0
ETD23	7600	2.060066221	53.80748647	24.84824508	15500.0	280.0	360.7188997	2.069592311	349.44	5.173049215	97.08521741	5
SVR924	9201	3.919436622	-122.8332533	47.29697854	3000.0	115.0	118.3540035	-2.286606268	120.52	3.950094213	42.73312042	0
ETD3	1230	2.19423632	54.92050055	24.37017573	15000.0	230.0	296.7381248	2.200586164	285.2	1.786860089	28.15415929	1
ETD96	537	2.196673298	54.65337747	24.32687343	15000.0	230.0	296.7425051	2.202928322	285.2	3.087255875	11.80914325	1
SKW6120	3026	4.496789274	-115.7314779	47.46222956	32000.0	320.0	488.4913676	-1.757750209	483.84	1.288757072	494.657217	1
ETD6	4217	2.193653949	54.91620605	24.37321894	12000.0	230.0	285.1638643	2.199978629	274.16	1.778909945	27.64985471	4
THY2GZ	7421	4.867619799	29.97179561	40.98798949	23724.77501	290.0	402.1937002	-1.44069481	400.082956	1.464767178	97.19137896	1
ETD724	217	0.979165776	53.32377607	23.6017259	30000.0	300.0	446.9928912	1.010750622	444.0	4.074907071	163.1001549	3
ETD99	717	3.678591086	54.98225975	24.70346401	15500.0	250.0	315.1017164	-2.640824258	312.0	0.804790489	45.03305616	1
SKW4266	3122	4.391375529	-117.1563278	47.54243851	25000.0	320.0	452.0192517	-1.776084127	448.0	1.264982708	387.728618	6
THY924	2243	3.483879259	28.63362576	41.51229752	18407.905	250.0	333.1856934	-2.799111651	323.63162	5.941718871	61.51154105	1
ETD4	5102	2.799519066	54.01928491	25.72875374	15500.0	280.0	360.1121948	2.785492829	349.44	5.830456133	157.6357361	3
SKW7858	3347	4.530007596	-118.9931711	47.68927999	34000.0	320.0	499.3149007	-1.724784949	494.08	1.185241868	250.9408993	1
ETD3	1230	2.193962077	54.88391917	24.39627894	15000.0	230.0	296.7376277	2.20032259	285.2	1.707687586	23.92089954	1
THY4RW	6415	5.667484175	28.90565762	40.85211288	9832.158327	250.0	284.6531243	-0.639824151	289.3286333	2.541035673	15.78833597	1
ASA46	262	4.54257323	-118.0686424	47.60742331	18000.0	320.0	416.5298755	-1.713218016	412.16	1.23667102	319.503628	1
QXE7396	3701	2.659681412	-121.7072566	46.19246784	6000.0	210.0	220.1686194	2.57034498	230.16	2.547970387	147.0177843	6
ETD63	2645	2.194725121	55.05009036	24.2776049	12000.0	230.0	285.1657156	2.201008442	274.16	1.94025271	43.93458579	1
THY5681	7025	1.328571182	25.98445996	40.85669887	27000.0	290.0	409.3810166	1.350388396	415.28	4.564021577	237.9152595	1
ETD3	1230	2.203056724	54.73836122	24.50089866	15000.0	250.0	321.5532536	2.208599966	310.0	0.829046083	11.61592387	1
THY2GZ	7421	4.96143589	31.73724673	40.6059445	32000.0	290.0	439.7718066	-1.347674675	438.48	1.644512426	248.8109973	1
ETD773	5620	5.351246516	54.0919692	24.85767254	15500.0	210.0	250.4370458	-0.938804266	262.08	5.372677133	73.71221637	3
ASA830	1563	4.502696141	-121.1779068	47.85335547	18837.64586	320.0	420.4138626	-1.752628874	416.4487468	0.807120812	96.34923385	3
ETD4	5102	2.914911672	54.08834611	25.50897105	15500.0	280.0	359.4786916	2.897546915	349.44	5.803840108	132.5093387	3
ASA6058	1730	3.510451035	-121.7975923	47.82432687	12000.0	320.0	374.5852844	-2.749696602	381.44	0.469130272	56.82633832	1
ASA46	262	4.484993478	-116.7008188	47.51874217	18000.0	320.0	415.8727701	-1.770216659	412.16	1.27338088	421.8924322	1
ETD9	7775	5.350805643	53.60393058	25.18227062	10000.0	210.0	232.9365835	-0.939160544	243.6	5.343527171	134.8300429	3
QXE2918	6114	5.832494437	-122.3467224	44.77352097	30836.725	320.0	492.3195626	-0.452832267	477.884032	2.871155308	297.6039198	1
QXE7396	3701	2.659681412	-122.146684	47.19514073	6000.0	210.0	220.1686194	2.57034498	230.16	2.449100004	30.92352798	6
AUZ197	6903	2.969969798	-121.5248029	48.74090592	18031.42201	110.0	130.3808818	3.002149715	141.7353027	6.174950424	155.2801179	0
ETD55	5555	5.166753044	55.09757366	24.02431108	10000.0	230.0	256.624438	-1.130092231	266.8	2.324066254	64.0986075	4
LOT378	4135	5.293579551	29.95681421	40.38926126	24000.0	110.0	150.1992475	-1.056633199	152.24	1.803092396	116.0196413	7
XY306	4175	2.213196783	-123.1904514	46.87217331	3869.206674	80.0	76.20546035	2.163466553	84.95258454	3.036881452	92.14462743	0
ALK758	7323	5.152142744	55.48442291	25.18633177	14000.0	250.0	294.8878503	-1.053748338	306.0	2.08532916	14.14846477	6
ASA1706	7670	4.523167569	-119.6028817	47.73934866	18000.0	320.0	416.3099694	-1.732417892	412.16	1.13479036	206.2148241	1
XY306	4175	3.36385367	-122.0715226	47.01362963	35702.89667	80.0	114.8990424	-2.82855592	125.6997077	1.880793561	51.76026062	0
THY98O	4344	4.079321746	29.99781886	41.2967726	23000.0	290.0	405.2403842	-2.217835925	396.72	1.133829202	105.5685776	1
ETD65	3105	1.945621063	52.82525922	25.21410268	20935.295	280.0	385.517233	1.958825359	373.7901216	5.116722017	204.2285582	4
THY94E	4160	4.430915331	33.3693381	41.89863863	34000.0	290.0	454.7788359	-1.873117294	447.76	1.216201703	395.8837248	1
THY71U	1155	4.396830001	31.6435704	41.60384945	34000.0	290.0	455.0928582	-1.906657833	447.76	1.192487705	247.561064	1
ETD96	537	2.317442668	54.44597252	24.48904594	15000.0	250.0	321.6766059	2.318849995	310.0	4.968743489	21.68072798	1
THY924	2243	3.006749967	28.76902879	42.00849412	23000.0	250.0	351.0584306	3.020264258	342.0	6.157683703	114.8521034	1
ETD664	7500	5.350062144	54.72717076	24.37978006	10000.0	210.0	232.9378147	-0.939938058	243.6	2.191655187	9.715143036	5
SAI734	4062	5.152099031	53.68153997	26.18669976	14000.0	250.0	294.8879837	-1.053793697	306.0	5.22783322	198.5661752	6
ETD354	545	5.35073788	54.76473152	24.3531218	10000.0	210.0	232.9366955	-0.939231407	243.6	2.193771461	14.53650043	1
SAI734	4062	5.325980701	55.89096311	25.11841088	14000.0	230.0	270.0540109	-0.873536646	281.52	1.810904042	55.01870167	6
FDB352	3564	5.24133229	55.65106383	25.26416144	14000.0	210.0	245.9248804	-1.053723796	257.04	1.492004309	28.85266226	3
FDB760	1722	5.240982685	55.6020939	25.29141988	14000.0	210.0	245.9259478	-1.054089176	257.04	1.358007682	24.28322523	8
UAE95C	3355	1.981898328	54.16719542	25.83733945	20707.28333	280.0	384.6324799	1.993986128	372.7686293	5.172496702	136.8299765	1
ETD710	7600	5.350570159	54.93418376	24.25471136	15500.0	280.0	337.7967251	-0.937728406	349.44	2.141227717	34.84986727	5
SHT1052	8383	2.641339749	-123.2039355	46.98611015	3000.0	120.0	116.3005482	2.643239004	125.76	3.633103299	84.60840226	0
ETD4	2773	4.792206267	56.28419063	25.3170003	22652.26667	280.0	371.635096	-1.513774067	381.4821547	0.999509364	192.3381138	1
XY306	4175	2.213459929	-123.1967487	46.93022216	5768.901672	80.0	78.32569099	2.163386299	87.38419414	3.093173053	88.12419438	0
FDB870	7600	2.082655545	55.3538246	25.34242554	7000.0	210.0	243.4035441	2.094030426	233.52	6.141544828	10.02542714	5
ETD11	7007	5.351492933	54.30181114	24.70973527	15000.0	280.0	335.6440812	-0.936767312	347.2	5.393480157	46.87197407	4
ETD824	6305	1.808368113	53.31151996	25.04373135	15500.0	280.0	359.5441901	1.825426201	349.44	5.1416979	151.6658355	1
ASA4756	6766	5.993015039	-122.1951488	48.86110512	12000.0	320.0	392.2300562	-0.296705973	381.44	6.059785895	157.171354	1
FDB411	7011	5.239232086	55.58910887	25.12798065	8000.0	250.0	271.9308839	-1.053759129	282.0	2.086667995	26.51531922	1
IBK32	2758	5.562550739	-122.0422526	46.9611329	10065.30499	130.0	161.4758121	-0.707620965	150.9358344	2.546712656	57.99872186	0
FDB870	2563	1.924320466	54.97555966	25.56872337	12000.0	230.0	284.3234853	1.940734229	274.16	5.409349465	52.57169344	3
UAE2OC	611	5.239347897	54.83600676	25.54711669	12000.0	250.0	287.2355453	-1.053757413	298.0	5.229477054	62.41385393	1
ETD625	1343	4.959107181	55.78827921	24.21544546	15000.0	250.0	300.0295905	-1.344059067	310.0	1.743059146	117.6384888	1
THY332	2106	0.863327818	25.29890121	38.63762696	35000.0	290.0	442.0976665	0.876543144	452.4	3.897550552	393.3117272	1
ETD257	7700	1.889136395	53.78442475	25.83424175	17618.44417	280.0	369.8255298	1.90393729	358.9306299	5.735400437	178.8114292	5
THY28R	2324	4.960852463	31.68571506	40.61870212	32000.0	290.0	439.7784378	-1.348256188	438.48	1.64171534	244.311359	1
ETD39	7500	5.163876598	55.15830818	23.99574378	10000.0	250.0	279.8329463	-1.131940497	290.0	2.294085794	70.71836639	5
ETD483	7614	0.97694421	53.00676128	23.43287393	30000.0	300.0	446.961734	1.008544954	444.0	4.088496719	200.200793	1
UAE146	7600	5.239199839	54.68701699	25.62985977	7000.0	250.0	268.1047212	-1.053760845	278.0	5.229188478	79.99681071	5
QTR1H	1071	2.039803288	51.05220535	26.25010353	27506.61667	270.0	405.8528474	2.04209538	388.828584	5.767039592	122.0420455	1
GFA40	7500	2.914865552	54.08790601	25.51082937	15500.0	280.0	359.4789714	2.897502091	349.44	5.804206431	132.7150655	5
UAE97	7165	2.34511949	55.26584494	25.40523091	8000.0	230.0	269.8203946	2.261647877	259.44	5.719002174	19.63919503	6
QXE9358	5143	5.000820312	-121.8963087	47.24863242	14240.255	270.0	339.9446122	-1.259116996	331.5179016	1.91295212	38.42881262	1
AP418	7805	1.688977049	-123.044763	47.81074146	6000.0	52.0	51.62990343	1.53316379	56.992	4.527902495	68.17482272	0
FDB870	2563	1.923572994	54.87995361	25.60563745	12000.0	230.0	284.3201191	1.94001357	274.16	5.355426335	62.55842768	1
UAE68X	6112	2.075796947	55.5499327	25.23223534	7000.0	210.0	243.385103	2.087450513	233.52	1.657733127	18.79360945	1
SVA2671	55	1.171731686	52.42549491	23.1511576	35000.0	280.0	442.787289	1.203720904	436.8	4.008458214	376.7843527	1
THY120	7217	3.483926756	28.62822501	41.50355819	17000.0	250.0	327.356974	-2.799066132	318.0	5.930532085	60.68524715	1
KKK9880	5744	2.069908777	27.6256677	41.31985344	18272.19584	280.0	363.4071337	2.095855456	361.8594374	4.985676804	106.8425277	1
ETD96	537	2.196964703	54.69234589	24.29890135	15000.0	230.0	296.7430245	2.203208386	285.2	2.833823743	15.49035666	1
THY2GZ	7421	4.955919585	31.2536558	40.72461043	32000.0	290.0	439.8344851	-1.353172537	438.48	1.614042135	206.6904641	1
ETD79	2455	5.351290575	54.87497028	24.2971354	15500.0	210.0	250.4369665	-0.93875816	262.08	2.124048026	27.24012602	4
FDB401	6361	3.683260703	55.79061591	25.73712285	15160.65415	250.0	314.6459276	-2.722417994	310.6426166	0.637270901	68.82932111	6
ETD204	7151	2.92180581	54.17358098	25.13670416	15500.0	280.0	359.4366277	2.904247899	349.44	5.694821566	91.97250839	4
SVA2466	5646	0.991330324	52.76622375	23.30818274	35000.0	280.0	440.1807439	1.025336091	436.8	3.986179891	339.1609905	1
FDB143	3003	4.516460393	55.67216079	25.59156847	9551.07	230.0	259.3479118	-1.801051957	265.1479376	0.652794378	48.75300272	1
ETD11	7007	2.419952963	54.5859254	24.68180602	15000.0	250.0	321.662179	2.417638368	310.0	6.014072552	28.4361285	4
THY988	5416	4.08375881	28.68445084	40.78997685	5615.524995	250.0	278.9333176	-2.214983553	272.4621	3.533309508	23.39260907	1
UAE2OC	611	5.40628791	56.04200918	24.99629024	12000.0	230.0	263.0597695	-0.880769864	274.16	1.932277539	73.86931845	4
IBK32	2758	3.499301896	-123.1624948	47.13115115	3000.0	130.0	130.4251656	-2.727877241	136.24	3.968646839	73.12406246	0
THY648	2262	4.949442303	30.68772459	40.86039321	32000.0	290.0	439.9080245	-1.359627167	438.48	1.559960831	157.8085346	1
FFT1139	6557	3.155393249	-123.0624625	47.21934922	3000.0	110.0	107.2609548	-3.082618088	115.28	3.68937131	61.98863362	0
ETD9	7775	5.166450636	55.05309222	24.0452265	10000.0	230.0	256.6255406	-1.1304066	266.8	2.350262429	59.29452482	3
FDB775	3601	5.204210281	56.10226165	24.9560781	12000.0	250.0	287.3462759	-1.090202927	298.0	1.954263002	81.20493452	1
PZ753	4135	0.63204232	28.44073538	40.70274005	32921.41	80.0	111.0611514	0.661174846	122.1394048	3.711143154	43.67127573	7
THY5681	7025	1.418645373	26.23379875	40.88067537	27000.0	290.0	409.4064761	1.353235776	415.28	4.570907114	216.8746546	6
UAE68X	6112	5.239190929	55.15162943	25.37162687	7000.0	250.0	268.1047454	-1.053770084	278.0	5.230649252	25.15380267	1
UAE68X	6112	1.863228657	54.74912156	25.64931081	13846.70001	280.0	352.1893409	1.878656744	342.0332161	5.296564462	75.98377836	1
ETD41	2167	3.678563211	54.9632963	24.6744088	15500.0	250.0	315.1020314	-2.64085184	312.0	0.831886257	41.46193631	9
THY641	6273	4.489408266	29.30927281	41.00963407	16912.46083	250.0	322.804392	-1.818119771	317.6498433	1.38899808	41.73047507	1
THY94E	4160	4.432594502	33.51112405	41.92101757	34000.0	290.0	454.7631528	-1.871464371	447.76	1.217867187	408.0214901	1
UAE6	7732	1.855889305	54.51446094	25.72415836	16216.66667	280.0	363.143964	1.87161956	352.6506667	5.227533499	100.2717455	3
EXS950	3475	2.764838964	-123.1789261	46.75551515	3000.0	120.0	116.4078297	2.776732733	125.76	3.552156517	101.0523254	0
NRS0	5075	0.372025228	-123.6701273	46.32155928	24745.28933	120.0	176.1813158	0.312724251	167.5109555	3.396620304	161.7751302	0
SKW6497	5125	5.835488271	-122.5976145	45.77287951	24000.0	320.0	456.0852189	-0.449898697	442.88	2.977075695	187.7028893	1
THY98O	4344	3.893412692	29.93059774	41.25182248	23000.0	290.0	406.1209201	-2.399614232	396.72	1.162217642	98.60883574	1
UAE2OC	611	5.406068678	56.01104431	25.02114253	12000.0	230.0	263.0600026	-0.880998345	274.16	1.913019693	69.94273079	4
FDB109	573	3.262417554	56.01275629	26.24458354	18000.0	250.0	329.6823779	-3.04997061	322.0	0.499016781	128.1152248	1
ASA4756	6766	5.113561607	-119.4947391	46.02591688	35000.0	320.0	511.4368108	-1.151704497	499.2	1.933440317	264.4532144	4
FDB677	326	2.075783474	55.54919447	25.23264566	7000.0	210.0	243.3850663	2.087437587	233.52	1.65579534	18.71440648	8
TY1050	1186	2.576699809	-123.0960406	48.38587057	20000.0	49.0	52.17099615	2.566790937	64.68	5.656910825	119.6258321	0
XY306	4175	4.605882324	-122.0892421	47.01746067	35426.15167	80.0	132.2847025	-1.571368008	125.3454741	1.902400038	50.90780172	0
FDB411	7011	2.076597722	55.70141907	25.1478547	8000.0	210.0	246.920628	2.088253664	236.88	1.867449121	35.84108415	3
QTR1H	1071	2.040735649	51.35449486	26.09774653	23552.71334	270.0	387.9041427	2.04297261	371.7477216	5.971061574	95.02686669	1
ETD204	7151	2.921581598	54.15488618	25.21908123	15500.0	280.0	359.438003	2.904029958	349.44	5.726615997	100.8107191	4
KKK4720	5350	4.777209301	29.81026079	40.4153542	20603.9625	290.0	388.4832896	-1.53034502	385.602386	2.119057883	104.3135817	1
QXE9358	5143	5.00078542	-121.8990789	47.24989398	14215.055	270.0	339.8321454	-1.259152523	331.4090376	1.913141107	38.17778282	1
FFT994	557	5.834914544	-122.6419426	45.95172053	24000.0	320.0	456.0857763	-0.450455811	442.88	3.010260033	168.4217485	4
THY67Q	272	5.655170686	29.49383284	40.12558104	24439.42334	290.0	397.6748417	-0.649690168	403.3989243	2.506268101	110.4587778	1
THY5866	3313	0.90421714	28.09381982	41.0622464	12000.0	250.0	290.6787651	0.919915375	298.0	4.776863424	61.22591006	1
GFA69	4617	2.059404296	54.30488706	24.97373758	15000.0	280.0	358.3904835	2.068939633	347.2	5.720452574	69.59233791	1
ETD257	2537	1.8861179	53.51543835	25.92714403	23581.86667	280.0	397.4867442	1.901194437	385.6467627	5.642916897	202.037962	1
3A745	3623	4.640932286	-121.4685454	46.00240856	12957.4225	59.74586454	77.71158766	-1.511609748	72.13230309	2.596883018	172.9870418	0
KKK1179	4721	0.865841431	25.49336871	38.74210292	35000.0	290.0	442.1127272	0.879115063	452.4	3.891992105	373.3907661	1
SVA535	7700	0.540880673	54.74189873	25.04715386	11225.76665	230.0	268.8578436	0.58062214	271.3108213	4.327334846	66.65279851	5
ALK758	7323	3.780817182	55.56829789	25.28863629	14000.0	210.0	257.9735169	-2.459651465	257.04	1.34379788	20.88538276	6
UAE6OU	22	5.32379294	56.31909278	24.83416572	14000.0	250.0	294.6716658	-0.966153785	306.0	1.987330254	106.6962447	4
YI185	4135	1.908423633	28.55056246	42.27619878	22000.0	120.0	162.4365638	1.970373709	162.24	5.330857431	146.2410312	7
FDB662	3360	3.706096873	55.56065085	25.27813937	14000.0	210.0	259.8043953	-2.620323642	257.04	1.393933284	19.9326881	4
THY4RW	6415	5.654665837	29.45391362	40.17453037	23000.0	290.0	391.1109083	-0.65013904	396.72	2.506824657	104.0671938	1
ETD23	7600	1.990385877	54.31669407	24.60067211	15500.0	250.0	323.0234229	2.003425525	312.0	5.18072642	38.64663774	5
ASA768	6660	2.573312969	-122.225665	47.37202601	6000.0	210.0	220.1681958	2.571283789	230.16	2.219541517	10.80903105	1
ETD63	2645	2.192008301	54.79953064	24.45628508	12000.0	250.0	309.0005475	2.197903648	298.0	1.365646001	15.24593301	1
QXE2176	6642	4.534240777	-118.6363965	47.65865945	36000.0	320.0	509.741572	-1.720509976	504.32	1.207713676	277.3187679	1
ASA9513	2173	2.573023908	-122.0338167	46.93744435	6000.0	210.0	220.1683312	2.570981611	230.16	2.510673915	60.68922924	7
ETD8	2304	4.015634714	55.31480325	24.27019524	11358.1975	250.0	294.6612469	-2.304843509	295.43279	1.799156576	69.58770602	9
SHT894	4135	5.440430012	29.32829725	40.98312135	24000.0	120.0	162.5395351	-0.901875032	166.08	1.421106654	43.16823805	7
THY332	2106	0.859855881	24.97227444	38.46154156	35000.0	290.0	442.0769731	0.872990524	452.4	3.905597382	426.8384688	1
YI185	4135	1.908880871	28.58941349	42.20216582	22000.0	120.0	162.4411564	1.970829511	162.24	5.345232463	137.624412	7
PZ753	4135	0.631140759	28.36131914	40.6541449	34662.88166	80.0	113.0539915	0.660271368	124.3684885	3.72574532	52.22467609	7
ETD354	545	5.35073788	54.8048449	24.32437559	10000.0	210.0	232.9366955	-0.939231407	243.6	2.196119446	19.7043766	1
ETD50	7303	0.995182364	52.94860552	23.40182461	30000.0	300.0	447.2170465	1.026648075	444.0	4.090427817	207.0145201	1
ASA46	262	4.537940178	-118.4239507	47.6398378	18000.0	320.0	416.4775236	-1.717801026	412.16	1.219392471	293.0773507	1
ABQ550	4135	4.905919937	29.7154198	40.53741711	19000.0	120.0	158.259527	-1.437461431	156.48	1.336483835	90.02549059	7
ETD48	5224	0.99263396	52.58428689	23.21444509	30000.0	300.0	447.1814382	1.024119155	444.0	4.102791204	249.2814213	4
FFT1139	6557	1.41291788	-123.3995036	47.60319412	3000.0	110.0	112.244461	1.334111131	115.28	4.321164399	83.54448661	0
QXE2971	2113	4.482916788	-116.7862482	47.52335157	34550.565	320.0	501.4978378	-1.771368844	496.8988928	1.27186686	415.4836219	1
SKW7858	3347	4.532754698	-118.7826171	47.67123358	34000.0	320.0	499.3534124	-1.722067847	494.08	1.199031727	266.4925293	1
THY3846	1646	4.870393758	29.99108699	40.98468959	21000.0	290.0	389.4450155	-1.437795681	387.44	1.4687022	98.80651153	1
PZ753	4135	0.630814718	28.33248182	40.63646821	35288.30833	80.0	113.769655	0.659943526	125.1690347	3.729884429	55.33508146	7
YI185	4135	1.907360077	28.46040575	42.44727944	22000.0	120.0	162.4258808	1.969313443	162.24	5.303168336	166.2543085	7
ETD4	5102	1.886263819	53.5334686	25.92094038	23356.98933	280.0	396.4438942	1.901329436	384.6393122	5.6484469	200.4350835	1
FDB760	1722	2.076577698	55.79065383	25.09800624	14000.0	198.2924992	253.7917473	2.089093381	242.710019	1.917693021	46.18911253	8
SKW6120	3026	4.472627961	-117.5908741	47.56334422	32000.0	320.0	488.1551678	-1.781679786	483.84	1.255997458	355.157436	1
DQ859	4135	1.418032361	27.73009105	41.11145511	7000.0	80.0	85.41769967	1.499793737	88.96	4.827888697	92.24273715	7
ETD4	2773	4.79299084	56.38437882	25.30861673	23877.82667	280.0	376.9526197	-1.513026421	386.9726635	1.029336123	200.6691562	1
ASA85	156	4.498287289	-115.6720495	47.45849273	19000.0	320.0	421.2032802	-1.756984303	417.28	1.28961449	499.1208407	1
ETD3	1230	2.418791576	54.43191031	24.85138862	15000.0	250.0	321.6630047	2.416519093	310.0	5.803150325	51.53868125	1
THY5775	3501	4.402838548	32.14148569	41.69499913	34000.0	290.0	455.0381088	-1.900746971	447.76	1.199573833	290.52406	1
Z813	4135	5.757675905	29.41092928	40.21876155	10000.0	120.0	133.9817885	-0.573501273	139.2	2.250152927	97.99376006	7
QXE5566	5646	4.546601885	-117.7327553	47.57571629	24000.0	320.0	447.6896256	-1.708874189	442.88	1.250907312	344.553691	1
ETD79	2455	3.678188994	54.83889748	24.48374198	15500.0	250.0	315.1062602	-2.641222127	312.0	1.247678984	19.82876353	4
FDB662	3360	5.323860608	56.329186	24.82735186	14000.0	250.0	294.6715259	-0.966083517	306.0	1.989543823	107.9404153	1
QXE2971	2113	4.483976756	-116.7032089	47.51890007	34973.925	320.0	503.7040194	-1.77029994	499.066496	1.273331516	421.7131793	1
ETD79	2455	5.351339564	54.99585596	24.21036311	15500.0	210.0	250.4368784	-0.938706894	262.08	2.15296489	42.79301188	4
3A745	3623	5.704235119	-121.5094116	46.05553048	11286.995	110.0	140.8035385	-0.574646276	129.8651112	2.601052992	166.3663723	0
ZJ209	9384	1.693843015	-123.2883147	47.76443074	29510.785	110.0	153.7828991	1.619902462	161.9389816	4.619694499	81.33232704	0
ETD29	7700	5.35124566	54.51255991	24.53397711	15000.0	210.0	248.84603	-0.938796245	260.4	5.352256865	17.96315536	5
ETD99	717	3.678973226	55.0340236	24.78263195	15500.0	250.0	315.0973974	-2.640446125	312.0	0.749122798	54.89697659	1
SHT894	4135	5.443295403	29.52115678	40.83250398	30454.93749	120.0	174.5966927	-0.899670667	178.47348	1.701941611	61.46400528	7
FDB411	7011	2.176170188	55.84168151	25.06930863	8000.0	250.0	292.2662684	2.182559337	282.0	1.937812673	52.15088166	1
DQ859	4135	1.419218557	27.83737424	41.11323931	7000.0	80.0	85.42632022	1.501024934	88.96	4.847846951	83.40598937	7
UAE8XV	4072	5.385775363	56.07243773	24.97186488	12000.0	234.7242498	268.7152226	-0.902047553	279.7913058	1.949305521	77.75206451	1
CAI819	4135	2.433328399	29.50510225	41.95337292	16000.0	130.0	167.9994244	2.481136048	163.28	5.793955671	123.1728302	7
AFL277	5113	4.397314429	31.6729861	41.60927159	34000.0	290.0	455.0884539	-1.906181307	447.76	1.192958185	250.1000382	1
ETD62	7700	0.434319805	54.58745792	24.3062323	29237.43752	250.0	362.2968868	0.4712557	366.9497501	3.53531014	15.50468001	5
DQ859	4135	1.053605986	27.7222063	41.11081197	7000.0	80.0	83.05739865	1.115696147	88.96	4.825966899	92.88429804	7
DAL69	5265	4.514177764	-120.2451722	47.7885393	21000.0	320.0	431.7483922	-1.741127246	427.52	1.053764467	159.8947339	1
SAI734	4062	5.152099031	54.52825777	25.7179229	14000.0	250.0	294.8879837	-1.053793697	306.0	5.228893	98.72654366	6
ETD34	3671	5.348912473	54.98605847	24.08845532	10000.0	250.0	279.3388182	-0.939999594	290.0	2.382253015	51.16713011	1
UAE146	7600	5.239199839	55.35309029	25.25949082	7000.0	250.0	268.1047212	-1.053760845	278.0	5.256463784	1.364208543	5
UAE146	4345	1.854032472	54.55263584	25.71205459	17000.0	280.0	366.7671913	1.869845257	356.16	5.236458897	96.2991618	1
UAE95C	3355	5.32648596	54.42235874	25.77673562	7000.0	250.0	268.1046678	-1.053740501	278.0	5.228811718	111.2241778	6
UAE97	7165	5.327386768	55.73599398	25.04601478	7000.0	250.0	268.1022242	-1.052806486	278.0	2.087475342	43.87273687	6
THY819	1612	2.317633723	26.79734739	41.94416449	27000.0	280.0	405.248321	2.342108394	400.96	5.186172432	200.6265788	1
ETD96	537	2.317620808	54.4697137	24.46754007	15000.0	250.0	321.6766834	2.319021668	310.0	4.883329032	18.76016717	1
ASA2818	7600	5.114086501	-119.4692834	46.01106677	29000.0	320.0	479.8522381	-1.151367539	468.48	1.934102445	266.9747871	5
ETD63	2645	0.516792964	54.56849796	24.27587961	12000.0	259.6695	306.7565502	0.551829279	309.526044	3.553017532	19.37522883	1
FDB760	1722	5.239403561	54.74050061	25.6001698	14000.0	250.0	294.8878677	-1.053754235	306.0	5.229292574	73.68571078	8
QXE5566	5646	4.475955935	-117.3674762	47.55280369	24000.0	320.0	446.8111939	-1.778801957	442.88	1.260751476	371.8994401	1
ETD483	7614	0.977426849	53.07575934	23.469716	30000.0	300.0	446.9685043	1.009024152	444.0	4.086029869	192.1175296	1
QXE2176	6642	4.487042085	-116.4661181	47.505833	36000.0	320.0	509.0588761	-1.767218652	504.32	1.277375173	439.5030594	1
ETD5	3231	0.540657611	54.99478398	24.14171669	10000.0	210.0	241.2137899	0.584050454	243.6	2.285627515	47.53914828	1
T7133	4253	4.876193571	55.53100692	25.24767566	15399.5925	110.0	127.7260945	-1.460637389	137.1032828	1.095744091	16.76054555	0
ETD483	7614	0.976964332	53.56166888	23.72796374	30000.0	300.0	446.9620163	1.008564933	444.0	4.059499845	135.3187994	1
ASA48	206	4.547297716	-117.6475836	47.56751547	32000.0	320.0	489.1849066	-1.707778432	483.84	1.254244884	350.9148828	1
QXE1993	2151	5.108348175	-119.9222731	46.27319598	25000.0	320.0	458.7473164	-1.157100549	448.0	1.920938586	222.2625116	2
AAL204	5262	5.832791884	-122.3229762	44.67722014	30000.0	320.0	487.8850051	-0.452540505	473.6	2.865057682	308.3016592	3
OHY254	5336	4.080978393	28.45350546	40.91712161	4000.0	250.0	272.2939301	-2.217615126	266.0	4.406348443	30.98123308	1
FDB886	7700	2.257564298	55.20756238	25.45194502	8000.0	230.0	269.8201099	2.261370294	259.44	5.629269694	27.19170269	5
ASA48	206	4.50120941	-121.2835642	47.86021286	15700.35421	320.0	404.1514455	-1.754310458	400.3858135	0.758376437	89.78044303	7
LZB724	4135	3.621856149	29.69860411	41.34896061	7674.370566	110.0	131.493507	-2.669339693	123.5068922	0.448169076	85.0362187	7
KNE927	1220	5.323954997	56.34218196	24.81857554	14000.0	250.0	294.6713307	-0.965985501	306.0	1.992322527	109.5432995	1
KKK4720	5350	4.780148466	29.98675494	40.39722939	22776.2375	290.0	398.6235484	-1.527539275	395.681742	2.057449164	117.6189813	1
FDB684	4347	3.262440258	56.01550014	26.26392409	18000.0	250.0	329.6821644	-3.049948444	322.0	0.492430601	130.1097271	1
XY306	4175	4.826837992	-122.1421995	47.08952362	33908.31834	80.0	132.9015932	-1.365406137	123.4026475	1.929187174	42.04609716	0
FDB870	2563	2.040710527	55.07002813	25.52675063	11000.0	230.0	280.9281037	2.052825575	270.48	5.477118561	42.48261453	3
SKW6120	3026	4.487503933	-116.446367	47.50470918	32000.0	320.0	488.3624852	-1.766944563	483.84	1.2777062	440.9852729	1
AEE8WM	6522	0.864973793	25.41009804	38.6976903	33981.9725	290.0	437.5073195	0.878205951	447.6763524	3.89451383	381.8955792	1
AP418	7805	1.6944514	-122.5817905	47.50271862	6000.0	52.0	51.5815637	1.539136512	56.992	4.180490638	21.13377081	0
THY9169	1363	0.534105511	24.57706499	38.08260477	35000.0	290.0	440.7309933	0.539063724	452.4	3.884520861	479.6085355	1
ASA48	206	4.543785995	-117.9170438	47.59322926	32000.0	320.0	489.1371186	-1.711250578	483.84	1.243324248	330.802138	1
THY4PM	1354	4.86652464	29.88880806	41.00213529	21000.0	290.0	389.4824782	-1.441643492	387.44	1.446297337	90.26200653	1
SVA3179	7500	2.266143819	55.32076638	25.19995123	8000.0	210.0	247.2683628	2.269936692	236.88	3.748780791	7.334825202	5
ETD304	3253	5.351510202	54.99072324	24.19106458	10000.0	210.0	232.9354225	-0.938423746	243.6	2.199955594	43.6591446	1
ETD304	3253	4.013676239	55.08292829	24.09204965	10000.0	250.0	289.2658812	-2.306661864	290.0	2.250386467	57.86930253	1
THY2660	2445	1.383051056	27.26766811	40.94238546	25765.03667	290.0	404.2393247	1.405553339	409.5497701	4.590961534	129.8815195	1
THY924	2243	3.482013048	28.74037908	41.68449709	21139.47	250.0	344.4942252	-2.80092289	334.55788	6.112197034	79.00596391	1
JU653	1230	0.315780186	-123.4632297	46.79298471	3000.0	49.0	58.10041446	0.194276312	51.352	3.23417687	113.2704941	0
UAE5YG	3601	2.075037787	55.62160388	25.19230459	14000.0	210.0	268.1159642	2.086948306	257.04	1.790263426	26.72202686	8
ETD354	545	5.115497617	55.33249758	23.91479685	10000.0	250.0	280.0223862	-1.182056037	290.0	2.231852417	89.88540586	1
QXE2971	2113	4.247440424	-124.5384843	47.44252719	12000.0	320.0	383.2082433	-1.919862177	381.44	4.428283976	167.426947	6
DQ859	4135	1.419606128	27.87242392	41.11380063	7000.0	80.0	85.42913788	1.501427181	88.96	4.855286306	80.52678698	7
ETD304	3253	5.351413918	54.88804769	24.26481683	10000.0	210.0	232.9355808	-0.938524436	243.6	2.19825519	30.41916286	1
ETD3	1230	2.418328827	54.37118561	24.9180803	15000.0	250.0	321.6633295	2.416073123	310.0	5.764478175	60.92436711	1
ABQ550	4135	4.906242564	29.74349775	40.50816059	19000.0	120.0	158.2564897	-1.437143007	156.48	1.352017418	93.78076072	7
AUI4SP	7243	4.099915991	27.60546111	40.53081852	4000.0	250.0	272.2152123	-2.199114858	266.0	4.165861387	112.9092263	1
THY34O	764	4.422415297	32.66492658	41.78458086	34000.0	290.0	454.8579206	-1.881483608	447.76	1.207056933	335.5122016	1
THY1TX	6540	3.893274669	29.91951172	41.2442685	23000.0	290.0	406.1214589	-2.399749053	396.72	1.167440806	97.46451893	1
THY4505	3527	3.893637837	29.95254629	41.26678189	23000.0	290.0	406.1200408	-2.399394309	396.72	1.152222927	100.8822001	1
THY33G	6311	3.361075854	28.63273271	41.00762014	2962.966689	2.530602541	283.4297599	-2.918519613	275.6200666	4.845595769	15.62780626	1
ETD4	2773	4.519003941	56.08278285	25.33264362	20131.21667	280.0	363.3024903	-1.792984824	370.1878507	0.931799905	176.1044003	1
PGT5696	5	5.350755827	53.89780108	24.99830531	15500.0	280.0	337.7963936	-0.937536341	349.44	5.366784488	98.82551276	4
S21023	7163	2.541489022	-121.6846786	48.74935662	11747.14	49.0	47.212852	2.523621333	58.20975776	5.691286864	152.0008311	0
THY641	6273	4.093650353	29.01179824	40.94096171	13000.0	250.0	309.2859722	-2.205666233	302.0	1.710001204	17.04677168	1
THY99T	4170	2.070650588	27.69248555	41.28418625	19579.70001	280.0	369.3019287	2.096670349	367.717056	4.968737233	100.2001614	1
GFA40	7500	1.886748848	53.59107743	25.90109911	21948.73751	280.0	389.9106868	1.901758148	378.3303441	5.666714994	195.3543369	5
SKW6497	5125	5.831057095	-122.4708443	45.27164391	32473.25002	320.0	500.9938747	-0.454233106	486.2630401	2.911666093	242.4985608	1
PBD747	4135	2.271421427	28.30918384	41.76370945	24000.0	130.0	183.7362187	2.324265905	179.92	5.795879662	97.29252334	7
KKK7935	6160	4.434618949	33.68236003	41.94779369	34000.0	290.0	454.7442187	-1.869471492	447.76	1.219814733	422.6743015	1
DAL192	4346	4.475482661	-117.4084264	47.55476883	23000.0	320.0	441.6315175	-1.779328814	437.76	1.259902404	368.8300938	4
ETD4	2773	4.031982282	55.41553991	25.20679123	15500.0	280.0	348.4028418	-2.284820507	349.44	0.697628197	115.719712	1
AUI633	7635	5.239219856	55.41247801	25.22641878	7000.0	250.0	268.1046668	-1.05374009	278.0	2.08125471	5.650310218	1
ETD483	7614	0.977297331	53.05724792	23.45983667	30000.0	300.0	446.9666875	1.008895558	444.0	4.086714223	194.2857536	1
FFT1139	6557	5.950486493	-123.6515208	47.65122017	15560.3475	92.69218806	127.2989251	-0.350173314	115.7693506	4.334342523	103.1941242	0
LLR441	6063	4.9489108	-122.2770888	47.27394213	3000.0	110.0	121.9924743	-1.278030029	115.28	2.196640913	19.73193183	0
ETD5	3231	4.958472381	55.69676365	24.23776418	15000.0	250.0	300.0335244	-1.344714827	310.0	1.738219315	108.0627144	1
ETD67	3553	5.350791153	54.94588287	24.22325433	10000.0	210.0	232.9366074	-0.939175697	243.6	2.199403762	37.87829907	1
ETD67	3553	5.105201436	55.43692917	23.87170844	13000.0	250.0	291.5198013	-1.181404286	302.0	2.201178561	101.1183027	6
ETD8	2304	5.3503186	53.88196553	24.98337325	10000.0	210.0	232.9373893	-0.93966987	243.6	5.343548996	99.03337696	9
STK379	4135	1.276738264	27.86799432	41.20130347	22000.0	110.0	142.9155118	1.333081198	148.72	4.710021426	83.28256621	7
STK379	4135	1.277659777	27.95127664	41.19688184	22000.0	110.0	142.9232318	1.334038589	148.72	4.7313694	76.48406481	7
ETD824	6305	1.947392912	53.04361784	25.12495869	17518.60666	280.0	369.6530292	1.960446438	358.4833579	5.119105109	180.0066642	1
RSI698	4181	3.077998516	-121.9920194	47.7854883	19940.00134	80.0	94.47574299	3.13682512	105.5232017	0.131484389	44.39960657	0
ETD304	3253	4.013819831	55.10311524	24.10759877	10000.0	250.0	289.2643345	-2.306518006	290.0	2.205030053	58.34023584	1
UAE146	7600	5.239199839	55.49891097	25.17825586	7000.0	250.0	268.1047212	-1.053760845	278.0	2.085641194	15.86000097	5
FDB411	7011	5.239232086	55.06368785	25.42055372	8000.0	250.0	271.9308839	-1.053759129	282.0	5.230156297	35.53729556	1
ALK758	7323	5.229475082	56.07586495	24.96960371	14000.0	239.794	282.4272857	-1.064513367	293.507856	1.950479661	78.16876028	8
SKW6120	3026	4.496448473	-115.7577251	47.46386903	32000.0	320.0	488.4866444	-1.758087628	483.84	1.288375906	492.6858952	1
ETD50	7303	0.978785292	53.26921693	23.57274315	30000.0	300.0	446.9875561	1.010372871	444.0	4.077711533	169.4779142	1
CAI819	4135	2.433402366	29.51125556	41.96722038	16000.0	130.0	168.0000015	2.481207854	163.28	5.791796606	124.7747308	7
LLR441	6063	4.950025856	-122.1950281	47.16294184	3000.0	110.0	121.9996963	-1.276978022	115.28	2.060767973	33.08788267	0
AUI633	7635	5.239219856	55.55283166	25.14820564	7000.0	250.0	268.1046668	-1.05374009	278.0	2.086354105	22.22953099	1
CAI819	4135	2.432242064	29.41453504	41.74882395	16000.0	130.0	167.9909448	2.48008141	163.28	5.83416024	99.6079388	7
KKK4720	5350	4.78777977	30.75386758	40.31533919	26000.0	290.0	413.6358481	-1.520120738	410.64	1.902193888	178.6466709	1
THY49N	7060	2.068397262	27.50494489	41.38414356	21000.0	280.0	375.6756917	2.094507803	374.08	5.011337754	118.9026518	1
ETD664	7500	5.350062144	53.78838836	25.0495425	10000.0	210.0	232.9378147	-0.939938058	243.6	5.342931418	111.0282504	5
FDB886	2756	1.862819378	54.70370313	25.66391282	15316.12246	280.0	359.0042672	1.878315071	348.6162286	5.280096213	80.65685835	3
ETD304	3253	6.056439409	55.00961303	24.17099227	10000.0	210.0	234.5242713	-0.202368375	243.6	2.212395982	46.54429894	1
FDB352	3564	5.240898201	55.70811667	25.23235713	14000.0	230.0	270.4046321	-1.05310105	281.52	1.601492848	34.63710707	3
THY819	1612	2.319299447	26.93874993	41.82072653	27000.0	280.0	405.2646597	2.343755966	400.96	5.157722148	183.3198042	1
FDB352	3564	5.241162991	55.6273536	25.27736296	14000.0	210.0	245.9253971	-1.053900734	257.04	1.432862916	26.58133056	3
AP418	7805	1.68731125	-123.1851343	47.90305161	6000.0	52.0	51.64464319	1.531347543	56.992	4.553087223	82.77570331	0
ETD824	6305	1.947301531	53.03250061	25.12950814	17729.30667	280.0	370.6314505	1.96036403	359.4272939	5.118974425	181.240358	1
EVA218	2755	5.837981075	-121.9084569	42.94278299	30515.02	310.0	475.7265099	-0.447577228	461.3544992	2.801891382	502.0781574	1
CAI819	4135	2.431632405	29.36354679	41.63305719	16000.0	130.0	167.9861836	2.479489517	163.28	5.866827274	86.38498232	7
UAE95C	3355	5.32648596	55.32281434	25.27635832	7000.0	250.0	268.1046678	-1.053740501	278.0	5.237002327	4.939974947	6
QTR65MN	7443	1.491168232	50.5957438	25.26181279	17000.0	280.0	368.3910514	1.513864598	356.16	4.658322247	101.8304613	1
THY3846	1646	4.099915991	28.34557084	40.63375706	4000.0	250.0	272.2152123	-2.199114858	266.0	3.850820915	54.74647639	1
FDB352	3564	5.24289906	55.78698968	25.18820853	14000.0	230.0	270.3985641	-1.05101804	281.52	1.703265804	43.09700065	3
SKW3866	1164	5.993015039	-122.1910325	48.69942732	12000.0	320.0	392.2300562	-0.296705973	381.44	6.069212827	139.2451037	1
ASA1706	7670	4.52438506	-119.5095727	47.73189414	18000.0	320.0	416.3238141	-1.731213017	412.16	1.14377492	213.0231744	1
SVA6215	276	0.50811907	54.63250354	24.90530181	16000.0	268.1700001	333.7678205	0.542327648	336.8215201	4.194117936	83.1343004	1
EVA735	7424	5.102873028	-120.2979268	46.4873146	24675.76	310.0	443.0511298	-1.161896033	432.3917696	1.906805257	185.4337481	1
ETD63	2645	3.876020251	55.06400615	24.21973437	12000.0	300.0	358.3407319	-2.438231512	357.6	2.052044419	48.06147673	1
ETD824	6305	1.945470523	52.80892528	25.2207529	21851.28467	280.0	389.7717876	1.958704108	377.8937553	5.116557472	206.0396191	1
EXS950	3475	2.764747611	-123.1866839	46.82698852	3000.0	120.0	116.4076931	2.776634047	125.76	3.610538437	95.51951097	0
FDB760	1722	5.239403561	55.33874284	25.26748312	14000.0	250.0	294.8878677	-1.053754235	306.0	5.241537213	3.058560845	8
ERT820	4135	5.969074948	28.77240957	40.17235508	35185.67665	110.0	162.7116951	-0.359161496	171.9267909	2.537378069	89.44848771	7
YI185	4135	1.908795884	28.58218772	42.21594912	22000.0	120.0	162.4403028	1.970744792	162.24	5.342425835	139.2262851	7
SWA2190	2403	-999.0	-122.3118333	47.44983333	432.0	0.0	0.0	0.0	0.0	0.0	0.0	9
ALK758	7323	1.98542551	55.58136408	25.21461772	14000.0	210.0	268.1087536	2.084699564	257.04	1.727997095	22.22411853	6
THY46V	7155	4.786230405	30.61711706	40.33028516	26000.0	290.0	413.6515674	-1.521658383	410.64	1.921337498	167.5302526	1
SKW6120	3026	4.48831686	-116.3838567	47.50117467	32000.0	320.0	488.3737851	-1.766139506	483.84	1.278733793	445.6766328	1
ETD4	2773	4.792714088	56.34899664	25.31158532	23446.97667	280.0	375.0832589	-1.513290415	385.0424555	1.019086145	197.7075893	1
SVA6215	276	0.53985101	54.6609707	24.94336426	15279.49582	230.0	283.6036025	0.580013013	286.2285446	4.224845213	78.66949788	1
SHT894	4135	5.439413621	29.23779284	41.05345579	24000.0	120.0	162.5495106	-0.902911715	166.08	1.201910782	36.58715909	7
OMA570	3613	4.949954055	53.17163501	24.70881957	30000.0	280.0	397.5488284	-1.345720661	414.4	1.911345206	169.3063664	1
S21023	7163	2.538629946	-121.9053747	48.25561671	3000.0	49.0	41.92625578	2.520736325	51.352	5.704565748	94.6683375	0
QXE1993	2151	5.021665811	-120.641078	46.66370877	21928.1375	320.0	441.8784893	-1.241924989	432.272064	1.899450095	153.0474103	2
THY982	4771	3.482127951	28.47559939	41.25656487	12972.3875	250.0	310.6825534	-2.800815917	301.88955	5.451493456	42.1897551	1
SIA958	2532	-998.9186192	55.36444444	25.25277778	62.0	0.0	0.0	0.0	0.0	0.0	0.0	6
UAE95C	3355	1.855826385	54.50677622	25.72657393	16316.83667	280.0	363.6082754	1.871562153	353.0994283	5.22580199	101.0711441	1
ASA4756	6766	5.113354152	-119.5108437	46.03530099	35000.0	320.0	511.4349549	-1.151906957	499.2	1.933018541	262.8587175	1
ETD3	1230	2.059424889	54.31605268	24.96776487	15000.0	278.1300001	356.0718579	2.069021672	344.8812001	5.729832053	68.45228031	1
ETD724	217	0.99105303	54.40008065	24.16781814	30000.0	300.0	447.1593371	1.022550212	444.0	3.817921283	38.93184024	3
ETD79	2455	4.819804516	56.11778234	25.33199495	19696.60419	280.0	358.5677212	-1.485301382	368.2407868	0.943375811	178.9915368	4
UAE95C	3355	1.856281389	54.56151411	25.70935746	15588.95335	280.0	360.2343296	1.871976966	349.838511	5.238757466	95.38339307	1
ASA2818	7600	5.109575942	-119.8163517	46.21228952	29000.0	320.0	479.8146585	-1.155770676	468.48	1.924320436	232.6882031	5
QXE1349	3003	5.0202254	-120.7555424	46.71828046	20859.91502	320.0	436.2534435	-1.243378336	426.8027649	1.898991716	142.5169697	1
ETD96	537	1.988586371	54.07018899	24.71353783	15000.0	250.0	320.9318528	2.001671853	310.0	5.16508698	66.56878345	1
MEA125	3617	1.854926593	54.41718043	25.75469335	21000.0	280.0	385.3267976	1.87085118	374.08	5.207429494	110.4091475	2
ETD96	537	2.19361044	54.81735924	24.2090521	15000.0	230.0	296.7369892	2.199984632	285.2	2.512453641	30.06118161	1
ETD7	4445	4.958676957	55.72598031	24.23064544	15000.0	250.0	300.0322562	-1.344503498	310.0	1.739848625	111.1193748	1
CLX726C	7517	4.953869846	53.7295788	24.56996298	31000.0	280.0	401.7978245	-1.341660594	418.88	1.882690838	227.2204786	2
ETD724	217	0.992482833	52.56248244	23.20318694	30000.0	300.0	447.1793258	1.023969177	444.0	4.10338335	251.8147036	3
THY988	5416	4.08484395	28.73816582	40.81496649	6000.0	250.0	280.5114929	-2.213943216	274.0	3.391056345	19.0263202	1
ETD34	3671	5.351029985	53.90860198	24.96555692	10000.0	210.0	232.9362132	-0.938925937	243.6	5.344683584	95.68912017	1
UAL431	2062	5.112932611	-119.5727637	46.07133313	23000.0	320.0	448.254127	-1.152694228	437.76	1.931364963	256.7317434	1
ASA3481	5422	5.834508428	-122.1874563	44.12135302	33000.0	320.0	503.7817748	-0.450885111	488.96	2.837076112	370.2282696	1
THY5866	3313	1.454018527	27.49568273	40.95058549	21000.0	290.0	383.0879138	1.477149574	387.44	4.59419338	110.7225026	1
ETD65	3105	1.945586278	52.8210734	25.21580713	21030.31417	280.0	385.9584806	1.958794221	374.2158075	5.116679681	204.6926809	4
TY1050	1186	2.576379292	-123.1264919	48.42624671	20000.0	49.0	52.17120236	2.566393589	64.68	5.658682514	124.6609824	0
UAE146	4345	1.853630687	54.50110543	25.72815164	17000.0	280.0	366.7649277	1.869455139	356.16	5.224350368	101.6493916	1
THY9ND	6763	0.517667595	27.34290344	40.25991246	24000.0	290.0	391.1732435	0.522102016	401.36	4.047154488	146.9632847	1
ETD523	7714	4.792643382	56.34250999	25.31212827	22890.5175	280.0	372.6663668	-1.513336798	382.5495184	1.017174284	197.1668638	1
THY34O	764	4.395497147	30.46164836	41.38644591	34000.0	290.0	455.1049674	-1.907968924	447.76	1.159673333	145.6343978	1
THY6707	6155	2.94281518	28.46699009	41.23368715	11611.78499	250.0	303.8239867	2.957563601	296.4471399	5.396448771	40.85857847	1
CPZ270	5506	5.000624726	-121.9077871	47.25385877	15000.0	270.0	343.3256996	-1.259262635	334.8	1.913753868	37.38874133	3
ETD773	5620	5.351246516	54.39093874	24.64393877	15500.0	210.0	250.4370458	-0.938804266	262.08	5.404901866	35.26481545	3
THY648	2262	4.959906742	31.60305923	40.63911628	32000.0	290.0	439.7891858	-1.349198789	438.48	1.63702986	237.0990275	1
THY112	2451	2.067687583	27.44432633	41.41631837	21000.0	280.0	375.6687603	2.093801373	374.08	5.022263966	124.97896	1
CLX726C	7517	4.954813051	53.86515416	24.53586473	31000.0	280.0	401.7929551	-1.340677358	418.88	1.87796139	241.3262561	2
ABQ550	4135	4.905073511	29.6418346	40.61393777	19000.0	120.0	158.2674943	-1.438296803	156.48	1.289110136	80.31286253	7
FDB760	1722	5.240915151	55.66716381	25.25519274	14000.0	223.6025006	262.5745126	-1.053405872	273.6894607	1.527069483	30.44521728	8
FDB886	7700	2.076190794	55.60055983	25.20404353	7000.0	210.0	243.386174	2.087828371	233.52	1.760256533	24.35625803	5
ASA1706	7670	4.511615671	-120.4591976	47.80405136	18000.0	320.0	416.1782953	-1.743852068	412.16	1.01599254	144.7649174	2
ARG742	541	3.046094075	-123.0953706	47.19024258	3000.0	110.0	106.7439728	3.082902446	115.28	3.542650896	65.60802844	0
ETD7	7306	2.921604333	54.15796181	25.20553787	15500.0	280.0	359.4378636	2.904052057	349.44	5.721779614	99.35107167	1
XY306	4175	3.549137816	-122.392575	47.31144536	27637.71834	80.0	107.6598163	-2.630297918	115.3762795	2.613207711	16.54243848	0
UAE38	504	1.934236047	53.87914332	25.95975831	21000.0	280.0	385.7643144	1.947792541	374.08	5.161933425	168.797141	8
UAE146	4345	2.076683559	55.51135345	25.25372025	7000.0	210.0	243.387512	2.088301127	233.52	1.52879668	14.77479274	1
QXE5362	5020	2.670908436	-123.114379	48.95930209	20000.0	320.0	409.8958218	2.672524212	422.4	5.658788414	178.3639855	1
THY2GZ	7421	4.865709055	29.66037591	41.04073745	19051.75	269.1274983	353.1676456	-1.444266294	351.1650953	1.377565734	71.40108734	1
3A193	1956	4.96242525	-121.7963353	46.81289727	7923.596673	50.0	63.9993939	-1.204826719	56.33887734	2.03772173	80.73760203	0
THY982	4771	4.099915991	28.07281829	40.74139979	4000.0	250.0	272.2152123	-2.199114858	266.0	4.222727192	67.48930079	1
ETD710	7600	5.350570159	53.75312333	25.10140778	15500.0	280.0	337.7967251	-0.937728406	349.44	5.362796775	117.4205186	5
ASA3481	5422	5.835092543	-122.140675	43.92696593	33000.0	320.0	503.7811416	-0.450318182	488.96	2.82949693	391.9363472	1
ETD304	3253	5.757621587	55.00747352	24.17682206	10000.0	210.0	233.1934303	-0.513681015	243.6	2.204350136	45.97104538	1
SVA290	3616	0.975831806	53.20636889	23.53932752	35000.0	280.0	439.9501539	1.009961506	436.8	3.957026688	288.7966019	3
AFR65OH	1455	2.322000913	27.16896738	41.61836088	27000.0	280.0	405.2911318	2.346427851	400.96	5.097066742	155.4810324	1
AAL204	5262	5.831457529	-122.4281402	45.10124515	30000.0	320.0	487.8863496	-0.453835786	473.6	2.895816007	261.2974879	3
DAL192	4346	4.531635255	-118.8851449	47.68021183	23000.0	320.0	442.3222139	-1.72373406	437.76	1.192442317	258.915788	4
THY3110	2370	5.660241065	29.94398402	39.5677353	27000.0	290.0	409.3132791	-0.644654624	415.28	2.504542314	183.0926531	1
CPZ270	5506	5.105196275	-119.9891477	46.31152894	31000.0	320.0	490.323358	-1.157995725	478.72	1.918685695	215.6894079	6
FDB549	3774	3.262427736	56.01431593	26.25558396	18000.0	250.0	329.6822822	-3.049960669	322.0	0.495245129	129.248911	1
UAE8XV	4072	5.204356592	56.12326193	24.94528806	12000.0	250.0	287.3457865	-1.090051201	298.0	1.957112495	83.62252557	1
FDB978	7720	4.951890558	53.44875884	24.64014744	30000.0	280.0	397.5388389	-1.343702205	414.4	1.89486274	198.0400194	3
ASA830	1563	4.512895145	-120.3326715	47.79492235	24000.0	320.0	447.2733126	-1.742221314	442.88	1.039192475	153.6844742	1
FDB411	7011	5.239232086	55.60705253	25.11797655	8000.0	250.0	271.9308839	-1.053759129	282.0	2.086789498	28.63520054	1
GFA40	7500	2.058406067	54.23547555	25.01077988	15500.0	280.0	360.7133584	2.067984127	349.44	5.668391958	76.79392297	5
ETD50	7303	0.977131696	53.58532864	23.74057379	30000.0	300.0	446.9643641	1.008731104	444.0	4.057652058	132.5543938	1
UAE97	7165	2.34541086	55.31913318	25.36249517	8000.0	222.4662495	261.3226732	2.262051078	250.9419294	5.890810755	13.02327312	6
ETD55	5555	5.166631916	55.07985433	24.03264518	10000.0	230.0	256.6248795	-1.130218151	266.8	2.33401342	62.17967039	4
THY1HN	5270	4.778843232	29.95127851	40.40090471	21000.0	290.0	390.3217567	-1.528744289	387.44	2.068658016	114.9100022	1
ETD5	3231	4.014827158	55.22280723	24.19961467	10000.0	250.0	289.2534841	-2.305508795	290.0	1.957491905	63.43106842	1
AXB962	6106	5.406084174	55.99790368	25.03167879	14000.0	230.0	270.061574	-0.881003646	281.52	1.904195008	68.28529114	4
THY988	5416	4.773769317	29.54857234	40.44167445	18572.47503	290.0	379.0049762	-1.533649517	376.1762841	2.245355829	85.6352369	1
KKK9880	5744	2.31881796	26.89744995	41.85685054	27000.0	280.0	405.2599381	2.343279733	400.96	5.166607657	188.362437	1
YI185	4135	1.90821317	28.53269927	42.31017548	22000.0	120.0	162.4344498	1.970163902	162.24	5.324794733	150.2052482	7
FDB662	3360	2.072221855	55.59826147	25.20525755	14000.0	210.0	268.1073014	2.084248851	257.04	1.756929601	24.10100748	4
ETD67	3553	5.335551681	54.98720491	24.08816288	10000.0	230.0	256.1624858	-0.95443426	266.8	2.380978032	51.26843931	1
EXS950	3475	4.386217519	-122.4854494	47.3090254	3000.0	120.0	127.9528462	-1.824389632	125.76	3.545872938	20.38566837	0
LOT378	4135	0.423399327	30.01194739	40.32280007	26871.2525	68.94555494	87.88212898	0.432474605	98.58800958	1.831364153	124.0528656	7
UAE38	504	5.244025601	55.78416598	25.0189726	7000.0	250.0	268.0917265	-1.048757086	278.0	2.087924361	49.57460571	8
UAE1	7700	5.239230137	53.85780622	26.08933811	8000.0	250.0	271.9308893	-1.053761151	282.0	5.228076092	177.7952225	5
SKW7858	3347	4.514821488	-120.1599311	47.78222671	30347.05001	320.0	480.1775137	-1.739981054	475.376896	1.0669706	165.9725723	8
SVA290	3616	1.17184013	52.43862717	23.1553235	35000.0	280.0	442.788804	1.203827827	436.8	4.007244496	375.4614011	1
ASA48	206	4.473120119	-117.5133339	47.55977432	32000.0	320.0	488.1620428	-1.781192185	483.84	1.257670233	360.9679788	1
ALK758	7323	5.121158963	56.12358485	24.94484667	14000.0	250.0	294.9879058	-1.085892524	306.0	1.957489104	83.67223579	6
ETD773	5620	5.351246516	54.94385538	24.24769421	15500.0	210.0	250.4370458	-0.938804266	262.08	2.143567525	36.09911538	3
THY67Q	272	5.652889524	29.28766202	40.37758806	17575.62583	290.0	366.3726319	-0.651681881	371.5509038	2.510720877	77.52515236	1
SKW8361	531	5.110807934	-119.7379821	46.16707347	24000.0	320.0	453.5023008	-1.154733457	442.88	1.926690622	240.4136025	1
TN781	3119	4.346255023	52.20768814	25.15165697	19652.20834	59.0	68.94078808	-2.110450029	77.55168467	0.794421942	61.79119733	0
ETD6	4217	2.193163252	54.85077058	24.41983813	12000.0	230.0	285.1630121	2.199506875	274.16	1.608473508	20.26626238	4
PBD747	4135	2.271440491	28.31078742	41.76250243	24000.0	130.0	183.7363998	2.324284546	179.92	5.796525171	97.11308144	7
THY94E	4160	4.432303866	33.48657683	41.91715674	34000.0	290.0	454.7658687	-1.871750467	447.76	1.217582384	405.920423	1
SVA290	3616	0.992098028	52.59679213	23.2217234	35000.0	280.0	440.1921439	1.026097448	436.8	3.995822476	358.4337165	3
TY1050	1186	4.160455958	-123.3326832	48.7112822	24817.07833	49.0	69.38042753	-1.928605859	68.45658941	5.671636463	159.8969406	0
TWI6620	2677	5.654636173	29.43658178	40.19576097	22005.03747	290.0	386.5709668	-0.650124237	392.1033739	2.507100554	101.2942358	1
THY112	2451	2.32370496	27.29764388	41.50448972	21000.0	280.0	378.0870002	2.347827197	374.08	5.052216631	140.2113942	1
ETD483	7614	0.988687125	54.07035137	23.99764613	30000.0	300.0	447.1262466	1.020202102	444.0	3.988593346	76.16303997	1
LOG686	4135	2.752137081	28.95277291	41.65396378	22000.0	110.0	156.3036331	2.795466625	148.72	0.072468273	76.26055457	7
CAI819	4135	2.432676145	29.45076767	41.83082209	16000.0	130.0	167.9943338	2.480502831	163.28	5.815907868	109.0296119	7
UAE95C	3355	5.32648596	55.20687684	25.34090094	7000.0	250.0	268.1046678	-1.053740501	278.0	5.231297411	18.63126256	6
ETD4	2773	4.516884117	55.82359364	25.2880067	16751.29	280.0	348.5130489	-1.794918783	355.0457792	0.860595634	152.0750891	1
ETD244	4650	0.977425465	53.59845994	23.74752218	25000.0	300.0	422.7808925	1.008740408	420.0	4.056558188	131.0235861	1
QXE7396	3701	2.659681412	-121.5723748	45.88096266	6000.0	210.0	220.1686194	2.57034498	230.16	2.553789458	183.0972747	6
EVA218	2755	6.012763986	-122.4553434	47.71126052	6000.0	250.0	283.6944458	-0.27925268	274.0	5.64848148	31.00767944	1
ETD304	3253	4.01381716	55.10273982	24.10730967	10000.0	250.0	289.2643632	-2.306520682	290.0	2.205866493	58.3303876	1
S21023	7163	2.541491512	-121.6845315	48.74968241	11765.29333	49.0	47.22382629	2.523623268	58.22398997	5.691282109	152.0387017	0
ETD6	4217	2.19202617	54.78173775	24.46891222	12000.0	250.0	309.0005789	2.197920879	298.0	1.243059294	13.81221007	4
SVA9689	1376	0.97470901	53.61569635	23.75669642	35000.0	280.0	439.9334165	1.008847378	436.8	3.919869121	242.0826525	1
ETD773	5620	5.351246516	54.12876916	24.83138405	15500.0	210.0	250.4370458	-0.938804266	262.08	5.374729176	68.97905927	3
FDB611	5370	5.239197576	55.14004803	25.37807496	7000.0	250.0	268.1047273	-1.053763192	278.0	5.230579032	26.52152324	3
UAE95C	3355	1.853949451	54.28029159	25.7975389	19257.23333	280.0	377.2370396	1.869844204	366.2724053	5.184592793	124.728215	1
AP418	7805	1.689067462	-123.0371397	47.80571394	6000.0	52.0	51.62910381	1.533262384	56.992	4.526203388	67.38245963	0
DQ859	4135	1.419116995	27.82818977	41.11309047	7000.0	80.0	85.42558194	1.500919524	88.96	4.845979448	84.16115424	7
ETD724	217	0.980086851	53.45446594	23.67102265	30000.0	300.0	447.0058046	1.011665059	444.0	4.067126509	147.8371181	3
QXE3536	6174	4.474071665	-117.4715703	47.55777065	34000.0	320.0	498.5223102	-1.780155485	494.08	1.258573765	364.0976436	1
THY71U	1155	4.397066591	31.66365514	41.60757627	34000.0	290.0	455.0907074	-1.906425103	447.76	1.19279944	249.2954163	1
THY2660	2445	1.329317229	26.04947063	40.863006	27000.0	290.0	409.3877771	1.351145006	415.28	4.56572332	232.4279898	1
SKW5406	2636	6.030071209	-122.7385903	46.77465565	13000.0	284.4379997	354.4666394	-0.261603726	343.6011037	3.266262854	81.64675169	1
AAW1027	7347	5.654666619	29.43548193	40.1971082	23000.0	290.0	391.1109016	-0.650138247	396.72	2.507118588	101.118271	1
ETD710	7600	2.799811162	54.01592953	25.73798789	15500.0	280.0	360.1107627	2.785776241	349.44	5.831125118	158.7120673	5
FDB760	1722	4.87590653	55.59065916	25.29601776	14000.0	210.0	247.7765233	-1.434341319	257.04	1.327611735	23.25260253	8
NRS0	5075	4.241781525	-122.6220098	47.31269017	3000.0	120.0	126.6142522	-1.966706421	125.76	3.705078018	27.86630512	0
THY2VN	4464	2.06886738	27.56383076	41.35277544	22761.2958	280.0	383.6111601	2.095071753	381.9706052	4.999497015	113.0103897	1
FDB870	2563	2.076414392	55.67253179	25.16396744	7000.0	210.0	243.3867814	2.08804289	233.52	1.844433362	32.51955874	8
UAE146	4345	2.082697614	55.32314108	25.3597329	7882.784984	215.6569994	252.8931774	2.093813725	242.8566435	5.912254658	12.59740046	1
AAW1027	7347	5.652284143	29.23827439	40.43764324	16509.01083	290.0	361.5099925	-0.65224066	366.6018103	2.512667858	69.66620792	1
SVA493	6137	1.171692384	52.42153985	23.14990194	35000.0	280.0	442.78674	1.203682153	436.8	4.008821848	377.1829647	1
UAE146	4345	1.879913763	54.66866831	25.67515164	15842.305	280.0	361.4434294	1.87798605	350.9735264	5.26861577	84.27350781	6
SKW6672	4253	2.670608931	-123.1378125	49.03925459	20000.0	320.0	409.895618	2.672215571	422.4	5.665993698	187.331022	1
ASA1706	7670	4.523330576	-119.5903841	47.73835473	18000.0	320.0	416.3118234	-1.732256572	412.16	1.136025585	207.1258048	1
ETD5	3231	4.014624019	55.19434799	24.17775249	10000.0	250.0	289.2556721	-2.305712318	290.0	2.012408747	61.89034442	1
QXE4796	6451	5.013157665	-121.1987502	46.92715156	18695.36	320.0	424.8225926	-1.250386625	415.7202432	1.898507575	101.8968703	1
FDB611	5370	1.854868254	54.40599448	25.75820513	21000.0	280.0	385.32645	1.870794551	374.08	5.205352748	111.5774198	1
ETD11	7007	5.351492933	53.79414683	25.07377365	15000.0	280.0	335.6440812	-0.936767312	347.2	5.365019658	112.2605948	4
JU653	1230	0.313929728	-123.59089	46.73317049	3000.0	49.0	58.11192123	0.192652984	51.352	3.243031127	124.9009613	0
SHT1052	8383	3.871395266	-121.179159	47.446911	23405.7875	120.0	161.323077	-2.334357378	164.939112	1.150678829	85.17013134	0
UAE18	5536	2.076552228	55.69045753	25.15397011	7000.0	210.0	243.3871556	2.088175128	233.52	1.859232372	34.5785544	3
ETD7	7306	1.886905514	53.60911043	25.89488419	21908.33	280.0	389.7240353	1.901908924	378.1493184	5.672628244	193.7774107	1
ONE721	9608	2.502742355	-123.0576546	48.09998647	27916.38918	110.0	145.2870353	2.491702751	159.132845	5.550475833	91.49571486	0
CAI819	4135	2.432456244	29.43242015	41.78932743	16000.0	130.0	167.9926171	2.480289345	163.28	5.82472355	104.2569837	7
FFT1139	6557	3.677715568	-122.9259783	47.2730466	3000.0	110.0	110.9592383	-2.531020976	115.28	3.713156225	50.18972739	0
KKK9880	5744	2.070359368	27.66160144	41.30067475	17695.74583	280.0	360.8155714	2.096269452	359.2769413	4.976840413	103.2667597	1
FDB611	5370	5.239197576	55.01644459	25.44682258	7000.0	250.0	268.1047273	-1.053763192	278.0	5.229959248	41.11454463	3
UAE95C	3355	2.258188143	55.28884453	25.3868008	8000.0	230.0	269.820724	2.261970133	259.44	5.776524449	16.7300646	3
ETD244	4650	0.978229699	53.71193777	23.80791453	25000.0	300.0	422.7914674	1.00953895	420.0	4.04618468	117.7793172	1
IBK32	2758	2.814934667	-123.1810582	46.77261383	3000.0	130.0	126.9741668	2.829516718	136.24	3.618582422	99.71230079	0
QXE5362	7500	2.572454205	-122.3734443	47.70526954	6000.0	210.0	220.1686007	2.570386055	230.16	5.842248992	28.77855017	5
SKW6497	5125	5.830491378	-122.5141389	45.4434559	29347.66251	320.0	484.4302042	-0.454771313	470.2600321	2.930420238	223.617015	1
ALK758	7323	5.15226693	55.66082809	25.08798849	14000.0	250.0	294.8874715	-1.053619479	306.0	2.087083458	34.98868512	6
ALK758	7323	5.152506836	55.69440115	25.06925269	14000.0	250.0	294.8867401	-1.053370544	306.0	2.087251715	38.95607955	6
THY71U	1155	4.396216733	31.59150637	41.59417045	34000.0	290.0	455.0984315	-1.907261092	447.76	1.191666917	243.0647722	1
THY9ND	6763	0.51763251	27.33971178	40.25646134	24000.0	290.0	391.173181	0.522066017	401.36	4.045951543	147.3965315	1
ABQ550	4135	4.905671631	29.69382032	40.55990123	19000.0	120.0	158.2618644	-1.437706498	156.48	1.323649502	87.15388573	7
DAL657	1171	5.840079964	-121.7281458	42.15602003	26000.0	320.0	466.6794796	-0.445448943	453.12	2.787917196	590.2791323	1
FDB143	3003	4.516770073	55.70302876	25.59707369	10374.165	230.0	262.2941726	-1.800819211	268.1769272	0.692038158	51.23598682	1
LZB724	4135	3.617197834	29.31794536	41.19735225	8000.0	110.0	132.1163916	-2.673722242	124.08	0.430624861	48.92377913	7
UAE6OU	22	5.23941728	55.36589224	25.25236798	14000.0	250.0	294.8878258	-1.05374	306.0	1.839192119	0.152566508	4
ETD67	3553	5.164817901	55.28588613	23.9359062	11949.39915	250.0	287.2963331	-1.131036869	297.7975966	2.246291868	84.76799251	1
THY648	2262	4.879583045	30.5354574	40.88866219	32000.0	290.0	440.696352	-1.429174163	438.48	1.545528214	144.8276095	1
UAE1	7700	2.075316471	55.52890588	25.24390685	8000.0	210.0	246.9170825	2.087024587	236.88	1.595457834	16.569031	5
LZB724	4135	3.621599411	29.67702449	41.3404182	8000.0	110.0	132.1120942	-2.669588466	124.08	0.447521657	82.99142971	7
ETD96	537	2.196226636	54.59371826	24.36965447	15000.0	230.0	296.7417072	2.202499041	285.2	3.795989912	9.135648018	1
SKW6497	5125	5.839633366	-121.7675095	42.32949875	33000.0	320.0	503.7760523	-0.445910938	488.96	2.790575476	570.8245113	1
XT788	4135	3.985178874	29.23042185	41.1215218	15000.0	120.0	156.8488776	-2.325476557	148.8	0.299920356	38.50149594	7
ASA4756	6766	5.011410632	-121.3438868	46.99472714	16697.27502	320.0	414.3117363	-1.252187969	405.4900481	1.89910179	88.64716361	1
QXE7396	3701	2.671959089	-123.0206095	48.63674238	17000.0	320.0	395.075732	2.673595005	407.04	5.620137268	142.3329623	1
UAE95C	3355	5.32648596	55.14107135	25.37751966	7000.0	250.0	268.1046678	-1.053740501	278.0	5.230636735	26.4015167	6
XT788	4135	3.985703581	29.27377696	41.11879734	15000.0	120.0	156.846732	-2.32497896	148.8	0.343150856	41.7167191	7
ETD6	4024	1.944733503	52.7184364	25.25754863	23422.885	280.0	397.0690045	1.958030817	384.9345248	5.115674461	216.0706832	1
SVA535	4147	6.081685132	54.51235891	24.63440324	21000.0	280.0	363.4948648	-0.182133602	374.08	4.0012785	109.869085	1
UAE95C	3355	2.082732339	55.37061161	25.33294415	7000.0	210.0	243.403748	2.094104097	233.52	0.034559187	8.935644885	3
THY6ZW	4471	1.329305137	26.04818123	40.86288172	27000.0	290.0	409.3876675	1.351132744	415.28	4.565689173	232.5368109	1
DAH1966	1503	1.384352663	27.3674001	40.94782975	21000.0	290.0	382.4745735	1.406653671	387.44	4.593949224	121.4958414	1
QXE2971	2113	4.455267169	-118.0283749	47.60366413	27976.09501	320.0	468.2559053	-1.712685299	463.2376064	1.238479914	322.5034093	6
QTR5	1613	1.527978094	49.88709511	25.27272616	25614.89668	280.0	408.8870746	1.549807751	394.7547371	4.671065728	173.0747308	1
EVA735	7424	5.015219648	-120.9928876	46.83065598	19495.2	310.0	415.9249637	-1.247714624	406.696192	1.898378016	120.7312219	1
ETD204	7151	2.921824565	54.17604049	25.12585494	15500.0	280.0	359.4365126	2.90426613	349.44	5.690171632	90.81633017	4
UAE1	7700	5.239230137	55.54545177	25.15231709	8000.0	250.0	271.9308893	-1.053761151	282.0	2.086287838	21.35784204	5
ETD3	7600	2.921462505	54.13460864	25.3082929	16362.36999	280.0	363.4340754	2.903878315	353.3034176	5.755254314	110.4794524	5
FFT994	557	5.836045763	-122.0614683	43.5948819	25000.0	320.0	461.3841649	-0.449361674	448.0	2.818449174	429.0642506	4
FDB760	1722	2.072931632	55.56497816	25.22370205	14000.0	210.0	268.1094929	2.084929277	257.04	1.694849221	20.42488464	8
QXE3536	6174	4.474564464	-117.4336382	47.5559723	34000.0	320.0	498.5293595	-1.779667285	494.08	1.259374534	366.9404928	1
ONE721	9608	2.505346258	-122.7848245	47.81816854	4538.897492	110.0	108.3164785	2.495238819	117.9884596	5.495181932	54.24406358	0
LOG686	4135	2.752147121	28.95359468	41.65170489	22000.0	110.0	156.3036978	2.79547617	148.72	0.073869232	76.02291992	7
ETD423	7600	2.916374819	54.82477402	24.44697801	15500.0	250.0	322.0361338	2.896945503	312.0	1.448061067	17.64911898	5
SVA535	4147	2.265292405	55.21486596	25.28626689	8000.0	230.0	269.8274427	2.268800944	259.44	4.920150911	15.49694413	4
THY9ND	6763	0.340971373	27.39870354	40.34135442	24000.0	290.0	391.0231676	0.340757388	401.36	4.08386196	138.2119368	1
ETD11	7007	2.194569771	55.03532498	24.28816057	15000.0	230.0	296.7387281	2.200906643	285.2	1.928590741	42.10141246	4
S21023	7163	2.539779542	-121.7974773	48.49825868	3000.0	49.0	41.92520713	2.522144166	51.352	5.696165353	122.8277736	0
ETD29	7700	5.35124566	54.67868192	24.41495151	15000.0	210.0	248.84603	-0.938796245	260.4	2.160720686	3.441392423	5
ASA830	1563	4.334706924	-123.7045211	47.48190028	12000.0	320.0	383.2082433	-1.919862177	381.44	4.467172722	104.7809929	3
FDB886	2756	1.923486628	54.87031488	25.60935247	12000.0	230.0	284.3197298	1.939930301	274.16	5.350923976	63.57315285	3
THY269	4162	5.658998555	29.82736557	39.71328696	27829.24166	290.0	413.1080432	-0.645948282	419.1276813	2.504480316	164.1774567	1
UAE146	4345	2.258139875	55.28562933	25.38937829	8000.0	230.0	269.8206766	2.261923723	259.44	5.767315065	17.13303477	1
SVA290	3616	0.97571282	53.74336556	23.82464855	35000.0	280.0	439.9483803	1.009843441	436.8	3.905220242	227.5872775	3
QTR9	7537	0.133539466	51.49945965	24.42026101	23000.0	280.0	377.2268289	0.172918614	383.04	3.216232219	95.62337093	1
AFR65OH	1455	2.322708878	27.22940361	41.56494872	27000.0	280.0	405.298064	2.347128036	400.96	5.077199641	148.2758943	1
UAE95C	3355	1.862892004	54.70456124	25.66363721	13649.95334	280.0	351.2747966	1.878322209	341.151791	5.280389939	80.56839437	1
QTR9	7537	0.133961263	51.55848813	24.66819492	23000.0	280.0	377.23319	0.173346575	383.04	3.175713212	67.61150617	1
XT788	4135	3.671232754	29.16009714	41.12526094	15000.0	120.0	157.7380159	-2.62228767	148.8	0.214416992	33.43983417	7
QTR3YU	7500	6.203862547	51.45277714	23.9838838	32993.33001	280.0	417.7289424	-0.043318248	427.8101184	3.210037681	144.3673791	5
THY1TX	6540	4.487663999	29.19469437	40.99609199	13000.0	250.0	306.8642386	-1.819600423	302.0	1.409048995	32.02209657	1
ASA2342	6320	5.00513726	-121.78473	47.19772538	15000.0	320.0	405.3466951	-1.258409455	396.8	1.907141316	48.54669983	1
FDB760	1722	3.706461432	55.55662429	25.27225433	14000.0	210.0	259.8003449	-2.619963296	257.04	1.424301264	19.44820037	8
SVA535	4147	0.507327822	54.59149635	24.84810317	18318.67919	280.0	358.8896213	0.54025267	362.0676828	4.152746493	89.81868134	4
ETD29	7700	2.317448195	54.44770194	24.48747877	15000.0	250.0	321.6766083	2.318855321	310.0	4.963308773	21.46329663	5
ETD2	3652	3.678309848	55.05380798	24.81285939	15500.0	255.7000003	322.2139305	-2.640302923	319.1136004	0.732848869	58.69901284	1
UAE146	7600	2.076462611	55.67878203	25.16048205	7000.0	210.0	243.3869124	2.088089151	233.52	1.849800227	33.23662128	5
ETD50	7303	0.992620124	52.58040203	23.21244501	30000.0	300.0	447.1812448	1.024105425	444.0	4.102899743	249.7324168	1
ETD3	1230	2.4189432	54.45184016	24.82947935	15000.0	250.0	321.6628978	2.416665219	310.0	5.819077313	48.4772833	1
LLR441	6063	3.856742875	-122.4766609	47.30903774	3000.0	110.0	112.5515507	-2.346880419	115.28	2.999069427	19.96784476	0
LOT378	4135	5.29283124	29.88994155	40.45070786	24000.0	110.0	150.2068783	-1.057389954	152.24	1.77992869	107.563666	7
GFA69	4617	2.418269608	54.36401272	24.92594909	15000.0	250.0	321.6633709	2.416016052	310.0	5.760676679	62.037139	1
ETD5	3231	4.014783244	55.21666032	24.19489374	10000.0	250.0	289.2539571	-2.305552793	290.0	1.969121926	63.08235207	1
ETD67	3553	5.166812969	55.1064178	24.0201502	10000.0	230.0	256.6242197	-1.130029937	266.8	2.319322521	65.05875118	1
FDB411	7011	5.239232086	54.77708603	25.57984559	8000.0	250.0	271.9308839	-1.053759129	282.0	5.229354485	69.36774342	1
UAE5YG	3601	5.239389068	54.79685293	25.56885472	14000.0	250.0	294.8879119	-1.053769274	306.0	5.229377396	67.03419858	8
AFR65OH	1455	2.317521976	26.7880532	41.95225333	27000.0	280.0	405.2472245	2.341997863	400.96	5.187859812	201.7678242	1
UAE2OC	611	5.204301901	56.11527146	24.94939409	12000.0	250.0	287.3459694	-1.090107916	298.0	1.956047313	82.70254679	1
ASA23	5621	5.017289999	-120.8773785	46.77621696	22000.0	320.0	442.2189044	-1.246202062	432.64	1.898527488	131.3178233	1
ETD304	3253	4.01473628	55.23166626	24.20646516	10000.0	250.0	289.2544629	-2.305599845	290.0	1.940882679	63.94649208	1
QTR9	7537	0.133990103	51.56121296	24.67961565	22882.855	280.0	376.7180649	0.173366432	382.5151904	3.173014287	66.32499287	1
FDB684	4347	3.262413133	56.01206947	26.23973851	18000.0	250.0	329.6824195	-3.049974925	322.0	0.500699287	127.6164947	1
THY4WY	7333	0.517056826	27.31849425	40.23350785	24000.0	290.0	391.1721584	0.521475347	401.36	4.038124226	150.2826488	1
QXE2176	6642	4.485756183	-116.5650516	47.51133817	36000.0	320.0	509.0401169	-1.768492074	504.32	1.275714803	432.079039	1
AAW1027	7347	5.656751986	29.64228141	39.94281127	23000.0	290.0	391.0930292	-0.648023418	396.72	2.504981289	134.297998	1
ASA2342	6320	5.005086361	-121.7886293	47.1995055	15000.0	320.0	405.3462985	-1.258459271	396.8	1.907301161	48.19302322	1
THY5775	3501	4.42799511	33.12319406	41.85933673	34000.0	290.0	454.8060632	-1.875991737	447.76	1.21318307	374.8013621	1
SKW6497	5125	5.839230036	-121.8007706	42.47532997	33000.0	320.0	503.7765163	-0.446302405	488.96	2.792977522	554.4728276	1
THY648	2262	4.879954056	30.56776243	40.88283256	32000.0	290.0	440.6921923	-1.428805137	438.48	1.548676164	147.5776438	1
STK379	4135	1.277103968	27.90104542	41.19955597	22000.0	110.0	142.9185749	1.333461147	148.72	4.718071824	80.5804784	7
NRS0	5075	0.600878005	-123.7161407	46.28737369	26598.27333	120.0	177.4180991	0.531116426	171.0686848	3.398317279	166.9075781	0
KKK9880	5744	2.323354751	27.27182648	41.52738531	23938.43334	280.0	391.4147961	2.347625835	387.2441813	5.062014597	143.2528452	1
ALK758	7323	5.32464443	55.85121168	25.15074781	14000.0	230.0	270.0553753	-0.87492964	281.52	1.763624535	50.2508983	6
JU653	1230	0.323874004	-122.9060302	47.0508573	3000.0	49.0	58.04983308	0.201379944	51.352	3.153103155	62.96402079	0
AFL277	5113	4.401602867	30.98267241	41.48272656	33714.25416	290.0	453.6986426	-1.901953624	446.4341393	1.178219945	190.5569563	1
PBD747	4135	2.269622075	28.19142768	41.85216006	27968.91582	130.0	192.1806625	2.322895719	188.1753449	5.754145878	110.5487349	7
QXE7396	3701	2.671955354	-123.0331643	48.68017355	17000.0	320.0	395.0757295	2.673591156	407.04	5.626476644	147.1674009	1
ETD48	5224	0.977589028	53.65013867	23.77508467	30000.0	300.0	446.9707791	1.009185173	444.0	4.05214942	124.9865313	4
ETD67	3553	5.115764995	55.53088006	23.83290624	13000.0	250.0	291.521907	-1.181903282	302.0	2.178922677	111.2920821	1
UAE95C	3355	5.3278028	55.76451879	25.03004423	7000.0	250.0	268.1010985	-1.052375114	278.0	2.087669448	47.24660089	6
S21023	7163	2.539243801	-121.8477179	48.38557686	3000.0	49.0	41.92569393	2.521488071	51.352	5.699443638	109.7465384	0
THY1HN	5270	5.670012164	29.15858787	40.53651862	12433.6975	250.0	294.8376809	-0.637435669	299.73479	2.514977902	56.7973117	1
AFR65OH	1455	2.31779408	26.81113	41.93215977	27000.0	280.0	405.2498944	2.342267007	400.96	5.183630029	198.9346938	1
FDX523	3137	2.575447658	-121.9513025	46.74032499	6000.0	195.0	203.7272558	2.573359427	213.72	2.531357327	83.42156161	1
ETD5	3231	4.910146067	55.57981539	24.26455177	15000.0	250.0	300.3449724	-1.394610076	310.0	1.73259974	95.86777218	1
STK379	4135	1.274414976	27.65771854	41.2121979	21969.33379	110.0	142.8445687	1.330663471	148.6660275	4.668736479	100.5684029	7
ZJ209	9384	2.537131713	-123.2080246	47.02682675	3000.0	110.0	105.8514378	2.529911119	115.28	3.565705288	82.17978913	0
THY982	4771	4.082702837	28.53917377	40.95711695	5345.237496	250.0	277.8250462	-2.216001093	271.38095	4.528387599	23.18267895	1
THY988	5416	5.073862136	28.884811	40.86967611	8049.025017	250.0	282.2119179	-1.238041072	282.1961001	2.58476709	13.24335022	1
ONE721	9608	2.502957291	-123.0367942	48.07857001	26350.92083	110.0	142.8111496	2.491973637	156.3776207	5.547991079	88.65294044	0
UAE2OC	611	2.596338499	55.84873574	25.06144352	12000.0	250.0	308.8402936	2.587752506	298.0	1.947734931	53.1485136	1
ETD9	2053	0.992559377	52.57198469	23.20809829	30000.0	300.0	447.1803957	1.024045139	444.0	4.103128674	250.7103938	1
THY988	5416	4.781941098	30.2409778	40.37053993	26000.0	290.0	413.6950459	-1.525914941	410.64	1.990470857	137.4125971	1
UAE6OU	22	5.209252829	56.24077908	24.88395711	14000.0	250.0	294.9850913	-1.085034321	306.0	1.971425661	97.20630989	4
ETD5	3231	0.54059649	54.98614672	24.13065074	10000.0	210.0	241.2131441	0.583988786	243.6	2.316963743	47.7611498	1
NRS0	5075	3.849180829	-122.8083157	47.30340421	3000.0	120.0	122.9321274	-2.361365586	125.76	3.87287517	40.72858875	0
ETD3	1230	2.41815006	54.34776686	24.94377445	15000.0	250.0	321.6634543	2.415900839	310.0	5.752554333	64.56090966	1
THY1TX	6540	4.48785423	29.21104448	40.99803546	13000.0	250.0	306.8628553	-1.819413262	302.0	1.405438419	33.40656924	1
UAE776	7403	5.209206303	56.23494176	24.88699448	14000.0	250.0	294.9852493	-1.085082581	306.0	1.970819259	96.53159275	1
THY988	5416	4.786492795	30.64087891	40.32770259	26000.0	290.0	413.6489058	-1.521397982	410.64	1.917822315	169.4565241	1
JU653	1230	0.32483647	-122.839891	47.08112336	3000.0	49.0	58.04379111	0.202225018	51.352	3.133549111	57.07461117	0
FDB411	7011	2.076758937	55.72227656	25.1362149	8000.0	210.0	246.921073	2.088408312	236.88	1.881593189	38.24958555	1
ETD3	6427	2.193678097	54.84679988	24.4227464	15500.0	230.0	298.6659799	2.200057265	287.04	1.593688601	19.84405727	9
FDB886	2756	1.86292537	54.71589638	25.65999447	15028.73746	280.0	357.6715728	1.878407248	347.3287438	5.284328977	79.40035842	3
THY98O	4344	4.099915991	28.06365359	40.50660578	4000.0	250.0	272.2152123	-2.199114858	266.0	3.927887999	81.82831626	1
FDB352	3564	5.240993669	55.72145667	25.22491436	14000.0	230.0	270.4043415	-1.053001663	281.52	1.621969267	36.03761314	3
AAR644	152	2.578305704	-123.2142975	47.07939766	3000.0	125.0	121.5457911	2.575216818	131.0	3.675055958	79.38243259	0
UAE63M	7600	1.853735938	54.26568301	25.8020892	21000.0	280.0	385.3196973	1.869695413	374.08	5.182444791	126.2584936	5
THY461	7230	2.319631952	26.96664962	41.79629816	27000.0	280.0	405.2679197	2.344084839	400.96	5.151424669	179.9204649	1
ETD824	6305	2.060475998	53.86394352	24.81795191	15500.0	280.0	360.7202628	2.069989256	349.44	5.170337165	90.45582005	1
FDB411	7011	5.239232086	54.81570919	25.55839135	8000.0	250.0	271.9308839	-1.053759129	282.0	5.22943171	64.80938997	1
THY4RW	6415	5.653862232	29.37098994	40.2759849	21037.3458	290.0	382.1616737	-0.650864365	387.6132845	2.508374604	90.81182597	1
QTR3	4604	2.70624925	50.56514272	26.97457729	34000.0	270.0	432.1354437	2.681687316	416.88	5.736432436	216.1872201	1
ETD34	3671	5.351029985	53.9616451	24.92770573	10000.0	210.0	232.9362132	-0.938925937	243.6	5.344869739	88.86635916	1
STK379	4135	1.737253832	27.52062761	41.22030134	21839.28	79.64984239	106.1193085	1.830376498	107.4817658	4.649674388	111.9336091	7
ASA48	206	4.54035447	-118.1804859	47.61773489	32000.0	320.0	489.0903573	-1.714643757	483.84	1.231510107	311.1764025	1
SWA7484	1163	5.000896398	-121.8871142	47.24444426	15000.0	270.0	343.3278181	-1.258997782	334.8	1.912344391	39.26206857	1
ETD62	7700	5.349784052	54.37942046	24.65276613	12000.0	300.0	346.5806799	-0.93814328	357.6	5.403753219	36.78845268	5
ETD773	5620	5.351246516	54.91027234	24.27179677	15500.0	210.0	250.4370458	-0.938804266	262.08	2.135414109	31.778757	3
QXE2918	6114	6.012763986	-122.455343	48.85989822	6000.0	250.0	283.6944458	-0.27925268	274.0	5.935216996	157.1629643	8
DQ859	4135	1.419237892	27.83912282	41.11326757	7000.0	80.0	85.42646078	1.501045002	88.96	4.848206226	83.26224875	7
ETD62	7700	5.349784052	53.87863313	25.01103197	12000.0	300.0	346.5806799	-0.93814328	357.6	5.36538062	101.2231018	5
THY9ND	6763	0.517602465	27.3369771	40.25350402	24000.0	290.0	391.1731276	0.52203519	401.36	4.044926232	147.7679345	1
SVA3179	7500	0.507610245	54.57717499	24.82807192	16000.0	280.0	348.6121187	0.540356901	351.68	4.139662769	92.18894383	5
ETD29	7700	2.316738377	54.35330079	24.57288433	15000.0	250.0	321.6762958	2.318171269	310.0	5.153616544	33.92246188	5
ETD98	2512	2.059449371	54.31055673	24.97070501	15000.0	280.0	358.3906327	2.068983298	347.2	5.725176751	69.01270514	1
FDB978	7720	4.953904281	53.73747996	24.56798061	30000.0	280.0	397.5285209	-1.341603206	414.4	1.88239694	228.0422135	3
FFT1139	6557	1.412983508	-123.5705222	47.64644831	11437.7325	110.0	126.6186069	1.33190694	130.1304092	4.342616048	97.13703504	0
SAI734	4062	5.152099031	54.64560848	25.65280597	14000.0	250.0	294.8879837	-1.053793697	306.0	5.229073229	84.88067353	6
LZB724	4135	3.619298016	29.48940214	41.26588225	8000.0	110.0	132.1143594	-2.671749855	124.08	0.440573807	65.20049829	7
SKW5406	2636	0.430479068	-122.7257378	46.79597734	13000.0	270.0	332.8004862	0.402868874	326.16	3.266808646	79.08685991	1
FDB611	5370	1.854804721	54.39786216	25.7607538	21000.0	280.0	385.3260715	1.87073288	374.08	5.203866236	112.4268168	1
THY9LF	6671	4.403487621	31.14210853	41.51166348	34000.0	290.0	455.0321788	-1.900108408	447.76	1.182538252	204.2955031	1
ETD625	1343	4.958970339	55.76853458	24.22026604	15000.0	250.0	300.0304382	-1.344200428	310.0	1.742077821	115.5721628	1
THY982	4771	3.481804081	28.70350904	41.62487708	19836.23337	250.0	339.0988148	-2.80112653	329.3449335	6.062602259	72.72903838	1
ETD824	6305	1.80710495	53.14599093	25.0882997	15585.71999	280.0	359.9339198	1.82420221	349.8240256	5.123512177	168.8966053	1
ETD7	7306	1.886762342	53.59214001	25.90073443	22225.08	280.0	391.1933319	1.901779556	379.5683584	5.667061252	195.2613726	1
ASA9513	2173	1.672025798	-122.6512312	47.96810874	11000.0	250.0	287.7585371	1.641292384	294.0	5.587049557	63.02756209	1
ETD39	7500	5.16447933	55.24637619	23.95445456	10000.0	250.0	279.8307403	-1.131315913	290.0	2.259288798	80.39747002	5
DLH768	4135	5.633591126	28.86814522	40.7153374	28700.065	125.0	176.6889994	-0.701936921	182.40013	2.626461925	29.35476644	7
UAE1	7467	3.262420841	56.01368603	26.2511476	18000.0	250.0	329.682347	-3.049967401	322.0	0.496757595	128.7914398	1
ASA23	5621	5.014557715	-121.0821863	46.87260469	22000.0	320.0	442.1955914	-1.248874713	432.64	1.898354897	112.5555384	1
ETD354	545	5.164129246	55.19569363	23.97822582	10000.0	250.0	279.8320211	-1.131678691	290.0	2.278204269	74.81525124	1
UAE146	7600	5.239199839	54.20695385	25.89608839	7000.0	250.0	268.1047212	-1.053760845	278.0	5.228501241	136.6290095	5
SVA493	6137	1.171788576	52.43536318	23.15428615	35000.0	280.0	442.7880838	1.203776996	436.8	4.007546514	375.7902982	1
ASA3481	5422	6.012763986	-122.4553428	48.4801912	6000.0	250.0	283.6944458	-0.27925268	274.0	5.910022811	115.0776326	1
ETD7	7306	1.888795379	53.74803886	25.84686464	19267.475	280.0	377.4775067	1.90366036	366.318288	5.72153818	181.8593932	1
UAL68	3450	4.483984591	-116.7170645	47.51962032	32000.0	320.0	488.3135301	-1.770430048	483.84	1.273096093	420.6736376	1
EVA735	7424	5.023161926	-120.4735823	46.58344171	23346.355	310.0	435.6107926	-1.239785957	425.7979208	1.900241242	168.4827621	1
ETD724	217	5.342409628	53.32867983	25.38495869	12000.0	300.0	346.5934939	-0.94575194	357.6	5.346477255	170.666189	3
ETD67	3553	5.166483351	55.0582051	24.04282344	10000.0	230.0	256.6254213	-1.130372591	266.8	2.347036307	59.84442469	1
AAL204	5262	5.830456199	-122.5166322	45.45331822	28628.175	320.0	480.617269	-0.454802856	466.576256	2.931595999	222.5358232	3
UAE38	504	2.040553399	55.0412196	25.54153707	10936.18331	230.0	280.6817986	2.052672211	270.2451546	5.456726162	45.69043266	8
3A745	3623	5.24568887	-121.4765859	46.00543857	12755.2975	110.0	142.3253958	-0.998740414	132.4493236	2.599428667	172.4525139	0
ABQ550	4135	4.90552924	29.68143845	40.57278159	19000.0	120.0	158.2632048	-1.437847031	156.48	1.315913821	85.51506005	7
ETD483	7614	0.978305397	53.20107661	23.5365	30000.0	300.0	446.9808264	1.009896418	444.0	4.080907162	177.4478397	1
ETD50	7303	0.992545512	52.56963302	23.2068851	30000.0	300.0	447.1802019	1.024031379	444.0	4.103192763	250.9835544	1
UAE97	7165	5.326463302	55.21024229	25.33901509	7000.0	250.0	268.1047294	-1.053763994	278.0	5.231278513	18.23310816	6
ETD50	7303	0.977876308	53.69042779	23.79651598	30000.0	300.0	446.9748085	1.0094704	444.0	4.048363049	120.2855359	1
SVR924	9201	0.149770763	-122.7572754	46.70627746	3854.445013	115.0	129.7479319	0.103535526	122.0921788	3.173255743	89.20652872	0
UAE6	7732	5.239195443	54.45127301	25.76066349	7000.0	250.0	268.1047331	-1.053765403	278.0	5.228819619	107.8110487	3
ETD98	2512	2.059009265	54.32650091	24.96217467	15000.0	264.434	339.0882647	2.069100426	327.89816	5.738894569	67.39098465	1
FDB611	5370	1.933570506	53.7939763	25.99317973	21000.0	280.0	385.7609369	1.947147215	374.08	5.158001857	178.1086953	1
UAE1	7700	2.851492093	55.46713963	25.3136885	8000.0	210.0	246.1054997	2.831349938	236.88	0.95545306	12.35065202	5
ETD67	3553	5.164460612	55.24100354	23.95697573	10519.12999	250.0	281.819256	-1.131354823	292.07652	2.261167144	79.80434943	1
ETD4	2773	4.79248014	56.31912396	25.31408496	23081.55333	280.0	373.4977411	-1.513513354	383.4053589	1.010194172	195.223427	1
UAE2OC	611	5.413028681	55.86546404	25.13915763	12000.0	230.0	263.0528759	-0.87374461	274.16	1.781564844	51.94655319	4
THY332	2106	0.533961592	24.56328852	38.06777744	35000.0	290.0	440.7306706	0.538915996	452.4	3.883592598	481.5722217	1
ETD5	3231	4.959150891	55.79463352	24.21389352	15000.0	250.0	300.0293198	-1.344013914	310.0	1.743368183	118.3035202	1
MEA868	1731	1.852618988	54.38025944	25.7658144	19000.0	280.0	376.0361207	1.868543698	365.12	5.200339806	114.2408655	1
SVA3179	7500	0.621809496	54.83931254	25.16813639	8000.0	230.0	257.9468691	0.661710494	259.44	4.501121647	53.64379142	5
ETD67	3553	5.166738337	55.09549618	24.02528839	10000.0	230.0	256.6244916	-1.130107521	266.8	2.325201316	63.87328986	1
YI185	4135	1.909039171	28.60287538	42.1764698	22000.0	120.0	162.4427464	1.970987311	162.24	5.350637444	134.6411521	7
3A349	479	3.225594042	-121.9182572	48.54226832	34192.355	110.0	158.0347055	-3.003099282	170.1785448	0.162540914	125.0263191	0
SKW8361	531	4.999960961	-121.958427	47.27689061	15000.0	270.0	343.3205207	-1.259909746	334.8	1.917968409	32.80219109	1
ZJ209	9384	2.53712973	-123.2081935	47.02837149	3000.0	110.0	105.8514395	2.529908959	115.28	3.567509572	82.09202235	0
OHY254	5336	4.08163309	28.50538989	40.94137248	4851.416642	250.0	275.796502	-2.21702043	269.4056666	4.471726445	26.20899966	1
QXE9358	5143	5.003107126	-121.6621024	47.14160615	16000.0	270.0	347.7976108	-1.256784804	339.12	1.903289695	59.67862509	1
CAI819	4135	2.40997615	29.53596008	42.02276131	15325.515	122.8389132	157.4601957	2.461114939	152.9600269	5.783680573	131.2062309	7
THY33G	6311	1.382677416	27.21753284	40.93961128	21000.0	290.0	382.4601069	1.404957065	387.44	4.589569813	134.0975073	1
THY1HN	5270	4.777446329	29.8287516	40.41346894	21000.0	290.0	390.3349593	-1.530130443	387.44	2.11186749	105.6860026	1
ETD724	217	5.342492336	54.99982767	24.20769831	12415.67499	300.0	348.5146994	-0.945672392	359.59524	2.153172725	43.29240287	3
ETD67	3553	5.163964848	55.17131636	23.98964997	10000.0	250.0	279.832623	-1.131849048	290.0	2.288353563	72.14165419	1
SWA7484	1163	5.993015039	-122.18434	48.45353313	12000.0	320.0	392.2300562	-0.296705973	381.44	6.089619968	112.017307	1
FDB411	7011	3.908914226	55.83396396	25.01353473	8000.0	250.0	282.3810882	-2.411205237	282.0	2.048954702	54.19704666	1
ETD824	6305	1.808033144	53.26747325	25.05561192	15500.0	280.0	359.542193	1.825100692	349.44	5.136480625	156.2466335	1
ETD7	7306	1.885971211	53.49820791	25.93306959	23956.66999	280.0	399.2254158	1.901062992	387.3258816	5.637712818	203.5751574	1
ASA48	206	4.53599654	-118.5148443	47.64793664	32000.0	320.0	489.0308807	-1.718953452	483.84	1.214535287	286.330857	7
ASA43	6346	0.434253171	-122.6840523	46.83116165	16750.67084	270.0	349.3666775	0.406301083	342.362898	3.248738735	74.2688294	1
ARG742	541	1.092853573	-123.4999801	47.45008272	9763.997497	110.0	127.1455961	1.008846027	127.1846356	3.998519949	89.34058966	0
ETD483	7614	0.979118427	53.31675322	23.5979972	30000.0	300.0	446.9922273	1.010703613	444.0	4.07528139	163.920903	1
STK379	4135	1.274274807	27.64477959	41.21285566	21943.75009	110.0	142.8004319	1.330514694	148.6210002	4.666642118	101.6362756	7
GFA40	7500	2.058365809	54.23017499	25.01360772	15500.0	280.0	360.7132236	2.067945129	349.44	5.664816103	77.35148102	5
UAE68X	6112	1.98022691	54.14172203	25.84853666	21000.0	280.0	385.9854468	1.992373701	374.08	5.171627911	139.6757766	1
THY40H	5757	2.320190953	27.01062806	41.75773088	26000.0	280.0	400.737042	2.344592693	396.48	5.140967173	174.5739137	1
AFR65OH	1455	2.319959925	26.99508779	41.7713636	27000.0	280.0	405.2711348	2.344409228	400.96	5.144737308	176.4612069	1
ETD50	7303	0.992609676	52.57888681	23.2116628	30000.0	300.0	447.1810988	1.024095056	444.0	4.102941176	249.9084479	1
UAE1	7700	5.239230137	55.42485274	25.21951952	8000.0	250.0	271.9308893	-1.053761151	282.0	2.08270478	7.112245466	5
QXE2971	2113	4.483377099	-116.7501778	47.5214254	34734.6825	320.0	502.4572693	-1.770904614	497.8415744	1.272506452	418.1895202	1
SWA7484	1163	5.993015039	-122.1749692	48.09622963	12000.0	320.0	392.2300562	-0.296705973	381.44	6.146148074	72.60901971	1
ETD4	5102	2.799885652	54.06633806	25.60120828	15500.0	280.0	360.1103974	2.785848517	349.44	5.820640776	142.7473587	3
ASA583	2051	5.006882111	-121.6511282	47.13658075	15000.0	320.0	405.3602783	-1.256701751	396.8	1.903018704	60.67507816	1
PZ753	4135	0.630414154	28.29697088	40.61467799	36053.56	80.0	114.6452894	0.659539977	126.1485568	3.734352052	59.16817273	7
AEE21Y	347	0.862956213	25.25345028	38.61315259	27235.56501	290.0	407.0110959	0.875988428	416.3730217	3.89875754	397.9733873	1
ETD354	545	5.115485841	55.33077155	23.91550838	10000.0	250.0	280.0224352	-1.182068231	290.0	2.232424437	89.70059619	1
ETD96	537	1.988998868	54.12482214	24.68857575	15000.0	250.0	320.9335252	2.002070264	310.0	5.167390671	60.38222103	1
3A193	1956	4.962372046	-121.7775749	46.79419138	8811.83834	50.0	64.82906537	-1.204588025	57.04947067	2.034852402	83.23981036	0
THY49N	7060	2.069767957	27.62326531	41.32115071	21000.0	280.0	375.6890767	2.095872187	374.08	4.986261112	107.0824766	1
UAE1	7467	3.26228904	55.99698312	26.13326883	18000.0	250.0	329.6835861	-3.050096075	322.0	0.541285037	116.7573523	1
THY7AV	204	4.784237264	30.44149929	40.34923622	26000.0	290.0	413.671778	-1.523636361	410.64	1.950135285	153.3714079	1
SVA535	4147	6.081761222	54.52313431	24.56832158	21000.0	280.0	363.4954161	-0.182055311	374.08	3.944929896	113.8031179	1
XY306	4175	2.787371418	-122.0650566	47.01712746	35831.34667	80.0	110.7425343	2.810772154	125.8641237	1.869325289	51.56891825	0
ETD96	537	2.317921457	54.51472124	24.42673976	15000.0	243.566	313.6986614	2.319346753	302.02184	4.626664325	13.82553284	1
ETD304	3253	4.907032248	55.39436364	24.30070676	10000.0	250.0	281.1069797	-1.39752431	290.0	1.729034268	76.67012173	1
THY648	5456	5.65985176	29.90823786	39.61242567	27000.0	290.0	409.3167892	-0.64504951	415.28	2.504500151	177.2875412	1
SWA7484	1163	5.002057082	-121.7425482	47.17844832	16000.0	270.0	347.7893123	-1.257808384	339.12	1.905584822	52.37407058	1
QTR3	4604	2.707669382	50.67805323	26.74853011	34000.0	270.0	432.120889	2.683056924	416.88	5.72440897	188.7139774	1
QXE4796	6451	5.013288359	-121.188454	46.92234359	18771.17	320.0	425.2219308	-1.25025536	416.1083904	1.898483727	102.8377169	1
ETD483	7614	0.97954316	53.37705769	23.6300001	30000.0	300.0	446.9981824	1.011125289	444.0	4.071930758	156.8749609	1
KKK9880	5744	2.066790793	27.37582894	41.45257866	22162.88334	280.0	380.8959738	2.092972522	379.2897174	5.033322586	131.8568991	1
ETD2	3652	3.678692026	54.99605147	24.72456898	15500.0	250.0	315.1005756	-2.640724377	312.0	0.78768903	47.6463427	4
QXE1349	3003	5.010205355	-121.438775	47.03872583	16000.0	320.0	410.639251	-1.253400644	401.92	1.899803735	79.99620396	1
ETD4	2773	4.517825071	55.93826127	25.30781442	18264.27	280.0	355.1336963	-1.794063584	361.8239296	0.894657686	162.6069497	1
UAE2OC	611	5.239347897	55.17622541	25.3579492	12000.0	250.0	287.2355453	-1.053757413	298.0	5.23089691	22.2500692	1
SKW6120	3026	4.501655031	-121.2467571	47.85783544	16241.8042	320.0	406.9600946	-1.75383183	403.1580375	0.77613342	92.04405862	1
UAE95C	3355	2.163876777	55.69788205	25.14982825	7000.0	210.0	243.3873132	2.08823082	233.52	1.864861006	35.43343031	6
AAW1027	7347	5.669807221	29.21270211	40.46870823	15569.68083	256.888	315.7387143	-0.637178798	320.8826267	2.513885945	65.60001672	1
3A349	479	3.224886796	-122.138471	47.86527876	15902.17751	110.0	128.483561	-3.005964529	137.9878324	0.198603049	47.99946975	0
ETD483	7614	0.977805775	53.12984458	23.49855967	30000.0	300.0	446.9738192	1.009400372	444.0	4.08392844	185.784421	1
FDB134	4116	1.933459173	53.77993758	25.99868206	21000.0	280.0	385.7603714	1.947039264	374.08	5.157389201	179.6434879	1
QXE9908	435	5.003728979	-121.6148249	47.11990353	16000.0	270.0	347.8025209	-1.256178635	339.12	1.902257692	63.97481033	4
FDB728	4204	2.075782403	55.58080353	25.21504003	8000.0	210.0	246.9183737	2.087471547	236.88	1.726402706	22.15984442	8
TY1050	1186	2.574325791	-123.3293767	48.69342321	23872.16	49.0	54.51220111	2.563739432	67.71577344	5.666984221	158.0372598	0
ZJ209	9384	1.698369412	-122.7938865	47.54162172	19064.8775	110.0	136.4205704	1.626279831	143.5541844	4.449552219	37.65695939	0
YI185	4135	1.908455689	28.55328616	42.27101468	22000.0	120.0	162.4368858	1.970405665	162.24	5.33181044	145.6366895	7
ETD7	7306	2.914754002	54.06766674	25.59684173	15500.0	280.0	359.4796481	2.897393671	349.44	5.820085657	142.2497809	1
SAI734	4062	5.325860599	55.87406332	25.13216186	14000.0	230.0	270.0541326	-0.873661847	281.52	1.791837394	52.97738866	6
SVA535	4147	6.081759311	54.52286345	24.56998349	21000.0	280.0	363.4954022	-0.182057277	374.08	3.946298471	113.6998901	1
QTR1H	1071	2.040348585	51.30655706	26.12194539	24192.35001	270.0	390.8075744	2.042604379	374.510952	5.931450519	98.99128665	1
ASA4756	6766	5.020659023	-120.7019196	46.69274467	27331.90832	320.0	470.2636583	-1.24270097	459.9393706	1.899196458	147.4482797	1
UAE6	7732	5.239195443	53.82350548	26.10829609	7000.0	250.0	268.1047331	-1.053765403	278.0	5.228030599	181.8378594	3
FDB760	1722	4.984658003	55.59321981	25.29548201	14000.0	210.0	247.0779558	-1.321395587	257.04	1.332359416	23.4925042	8
ETD23	7600	1.989351367	54.17936025	24.66362034	15500.0	250.0	323.0192085	2.002426397	312.0	5.170148407	54.20487741	5
GFA69	4617	2.059412493	54.30596618	24.9731604	15000.0	280.0	358.3905106	2.068947573	347.2	5.72134568	69.48189711	1
TBN413	4135	1.737623954	28.21750402	41.89844601	23000.0	110.0	148.9698783	1.804992672	150.48	5.229422326	114.1317992	7
THY6707	6155	3.483150527	28.56290399	41.3981014	15951.4	250.0	323.0157238	-2.799820702	313.8056	5.768167576	51.44067343	1
ETD50	7303	0.993237129	52.6693232	23.25830833	30000.0	300.0	447.1898681	1.024717731	444.0	4.100345373	239.4052175	1
QXE2176	6642	4.334706924	-122.8403769	47.52270239	12000.0	320.0	383.2082433	-1.919862177	381.44	4.634255601	40.56076599	1
ETD34	3671	5.349034676	55.00387108	24.07568317	10000.0	250.0	279.3386153	-0.93987273	290.0	2.374592807	53.42731014	1
SKW6120	3026	4.334706924	-123.0285578	47.51376694	12000.0	320.0	383.2082433	-1.919862177	381.44	4.564289948	54.36001479	1
QXE2971	2113	4.403732618	-121.6837562	47.88529035	12000.0	268.7300003	323.7974603	-1.759505601	320.3261603	0.493671892	67.63867177	6
FDB886	7700	5.239196377	55.45970714	25.20010038	7000.0	250.0	268.1047306	-1.053764434	278.0	2.084648333	11.22917848	5
ETD4	5102	1.890221308	53.91789784	25.78783689	16478.5	280.0	364.5402392	1.90495157	353.82368	5.790459079	167.9395007	3
SKW7858	3347	4.334706924	-122.9824606	47.51593091	12000.0	320.0	383.2082433	-1.919862177	381.44	4.577866927	50.95975378	8
ETD354	545	6.191641529	54.97243699	24.10863961	10000.0	230.0	258.6005801	-0.06486975	266.8	2.372892293	48.57461464	1
ALK758	7323	5.152142744	54.35046157	25.81658527	14000.0	250.0	294.8878503	-1.053748338	306.0	5.228703258	119.7044536	6
ETD3	1230	2.419482758	54.52289439	24.75128347	15000.0	250.0	321.6625151	2.417185213	310.0	5.896693444	37.69096333	1
ETD9	2053	0.992387159	52.54713095	23.19526255	30000.0	300.0	447.1779885	1.02387423	444.0	4.103793869	253.5982024	1
UAE55	626	1.853249423	54.45226491	25.74338766	17000.0	280.0	366.7627782	1.869084945	356.16	5.213977273	106.7315701	1
UAE146	4345	2.002557921	55.02316047	25.55031273	11280.57499	230.0	281.559669	1.941091399	271.512516	5.444515947	47.67183905	6
QXE7396	3701	1.759485956	-122.692099	47.97820263	11000.0	250.0	287.7567877	1.64149015	294.0	5.550994427	65.34059077	6
SVA162	5267	0.986842287	54.15143566	24.03959976	32874.45002	280.0	430.507846	1.020773421	427.2775361	3.84187466	181.8773945	3
ETD354	545	5.35073788	54.83071955	24.30582973	10000.0	210.0	232.9366955	-0.939231407	243.6	2.19708828	23.03812527	1
THY4097	7164	2.321312177	27.10192067	41.67747714	25000.0	280.0	396.2113867	2.345655618	392.0	5.116967382	163.5320376	1
SVA290	3616	1.172070568	52.47172111	23.1658117	35000.0	280.0	442.792023	1.20405503	436.8	4.004145251	372.1306778	1
SKW6497	5125	6.023803443	-122.4554783	47.41071061	7324.208335	230.0	266.8517093	-0.269403955	256.9530867	4.050257242	11.64436326	1
LLR441	6063	4.958944859	-121.39223	46.04895337	13400.7475	110.0	141.7105708	-1.266797139	133.5853156	1.911656479	170.4288714	0
SVA290	3616	0.974237044	52.97880125	23.41794874	35000.0	280.0	439.9263797	1.008379043	436.8	3.972761302	314.9381676	3
FDB886	7500	1.934629694	53.92926583	25.94005748	21000.0	280.0	385.7663097	1.94817423	374.08	5.164437748	163.3167797	5
THY34O	764	4.420352323	32.49029802	41.7555652	34000.0	290.0	454.8770377	-1.883513912	447.76	1.204503535	320.5279622	1
UAE95C	3355	5.32648596	53.75723813	26.14499076	7000.0	250.0	268.1046678	-1.053740501	278.0	5.227982599	189.6520309	6
ASA830	1563	4.334706924	-124.6485835	47.43726424	12000.0	320.0	383.2082433	-1.919862177	381.44	4.425182021	175.7084344	3
ASA3481	5422	6.012763986	-122.4553428	48.35771154	6000.0	250.0	283.6944458	-0.27925268	274.0	5.897443606	101.5265577	1
ONE721	9608	4.194404731	-122.8884643	47.28274691	3000.0	110.0	115.7206164	-2.006922507	115.28	4.234623211	47.17196008	0
ETD29	7700	2.316878135	54.37186474	24.55610317	15000.0	250.0	321.6763578	2.318305954	310.0	5.128236156	31.40699017	5
ETD304	3253	4.015310412	55.31195098	24.26807845	10000.0	250.0	289.2482789	-2.305024624	290.0	1.803515932	69.37081333	1
XT788	4135	3.985019473	29.21725725	41.12234581	15000.0	120.0	156.8495289	-2.32562772	148.8	0.285346232	37.54087564	7
THY1TX	6540	3.89030527	29.65039774	41.05988739	21860.21917	265.6520002	367.8347418	-2.40349795	358.5673754	1.346454545	70.81606737	1
THY7RH	6415	2.317352699	26.77326298	41.96512733	27000.0	280.0	405.2455633	2.341830426	400.96	5.190506857	203.5852137	1
AAR644	152	2.578452115	-123.2019395	46.96654571	3000.0	125.0	121.545732	2.575374617	131.0	3.544090795	85.83443718	0
THY49N	7060	2.070060874	27.64857092	41.30764663	21000.0	280.0	375.6919367	2.096163749	374.08	4.980131654	104.5631494	1
ASA4756	6766	5.993015039	-122.1579257	47.43845932	12000.0	320.0	392.2300562	-0.296705973	381.44	1.400395435	11.6418216	1
ETD11	7007	5.351492933	54.90967857	24.27243948	15000.0	280.0	335.6440812	-0.936767312	347.2	2.134622501	31.6888135	4
THY7418	4073	3.006722899	28.76733743	42.05198031	23000.0	250.0	351.0583055	3.020237891	342.0	6.157830946	119.6896003	1
IAW2172	7627	4.099915991	28.43605453	40.67451556	4000.0	250.0	272.2152123	-2.199114858	266.0	3.806931395	46.18074715	1
FDB611	5370	1.934158342	53.86853277	25.96392638	21000.0	280.0	385.7639203	1.947717197	374.08	5.161422584	169.9572947	1
3A193	1956	4.962289837	-121.6526584	46.66922775	14473.135	50.0	70.11878672	-1.203000542	61.578508	2.019640137	99.9545047	0
THY4PM	1354	4.865278752	29.78062421	41.0204789	21000.0	290.0	389.4945346	-1.44288244	387.44	1.417637962	81.2833851	1
THY269	4162	5.659271294	29.85036132	39.68464236	28341.58333	290.0	415.4431869	-0.645691931	421.5049466	2.50447427	167.9019396	1
ETD61	3363	1.944577942	52.69962579	25.26518771	23777.43498	280.0	398.7152745	1.957889115	386.5229087	5.11549652	218.1554652	1
OMA958	7715	5.324111431	56.36476313	24.80332154	14000.0	250.0	294.6710075	-0.965823057	306.0	1.996966132	112.3305591	1
ETD304	3253	5.49699122	54.97995323	24.09318088	10000.0	241.6040001	269.4755837	-0.786225942	280.2606401	2.384529126	50.36415288	1
KKK4720	5350	4.778035173	29.8788046	40.40835365	21454.1125	290.0	392.4551118	-1.529569548	389.547082	2.093322389	109.4279327	1
THY5681	7025	1.328617767	25.98859789	40.8571013	27000.0	290.0	409.3814386	1.35043564	415.28	4.564128008	237.5659693	1
THY34O	764	4.402249688	31.03676423	41.49257137	34000.0	290.0	455.043486	-1.901326288	447.76	1.17973825	195.2185231	1
AEE8WM	6522	0.510993569	26.8537281	39.72568965	27000.0	290.0	404.6672582	0.515279284	415.28	3.918372726	215.4510939	1
KNE927	1220	5.208557637	56.14391637	24.93429507	14000.0	250.0	294.9874557	-1.085755424	306.0	1.960207278	86.01834461	2
FDB611	5370	1.933498724	53.78487942	25.99674542	21000.0	280.0	385.7605723	1.947077614	374.08	5.15760381	179.1032238	1
ASA2342	6320	5.006276368	-121.6976203	47.15789184	15000.0	320.0	405.3555656	-1.257294592	396.8	1.904198539	56.45229507	1
ETD79	2455	4.516080682	55.71229538	25.26868686	15500.0	280.0	343.0374606	-1.795648634	349.44	0.822802811	142.0391095	4
ETD23	7600	5.352055732	54.11097341	24.82230465	15500.0	210.0	250.4355937	-0.937957446	262.08	5.347039807	69.73864669	5
UAE68X	6112	1.980568837	54.1852909	25.82927197	21000.0	280.0	385.9869998	1.992705057	374.08	5.173053912	134.8024827	1
Z813	4135	0.449950118	29.45501648	40.04249748	9727.463097	120.0	130.3828091	0.45639158	138.6767291	2.308676011	116.9308057	7
QTR1V	3330	3.347748641	51.73892655	25.94673713	18909.30667	270.0	356.7101111	-2.97581623	351.6882048	0.133711184	75.88620334	1
EXS950	3475	3.445670194	-123.1880961	47.10819332	3000.0	120.0	119.5611535	-2.779205403	125.76	3.898656955	76.05615541	0
AEE8WM	6522	0.875309621	26.35923059	39.19717913	27000.0	290.0	406.0142222	0.888617951	415.28	3.854963944	285.6603214	1
ETD9	7775	5.350744212	54.9918238	24.19028008	10000.0	230.0	256.1361995	-0.938610345	266.8	2.199956183	43.80064819	3
CPZ270	5506	5.993015039	-122.1933514	48.78892589	12000.0	320.0	392.2300562	-0.296705973	381.44	6.063694216	149.1665902	3
SVA306	370	0.992395901	52.64079161	23.24431723	35000.0	280.0	440.1965666	1.026392854	436.8	3.993453986	353.41581	8
STK379	4135	1.276309614	27.82926037	41.2033393	22000.0	110.0	142.9119224	1.33263584	148.72	4.701213027	86.45525887	7
AEE8WM	6522	0.507543959	26.5351839	39.37125122	27000.0	290.0	404.6611835	0.51173921	415.28	3.869244815	261.6277992	1
THY641	6273	4.487179508	29.13707617	40.98921996	13230.11083	250.0	307.8060838	-1.820091598	302.9204433	1.42480197	27.14713617	1
AAW1027	7347	5.653087046	29.22340163	40.45570331	15980.91334	277.0300002	342.8113255	-0.652410727	347.865079	2.513364491	67.30200321	1
ETD204	7151	2.921439523	54.13634359	25.30066578	15500.0	280.0	359.4388742	2.903891856	349.44	5.753004637	109.6495065	4
SHT1052	8383	2.641333807	-123.2044392	46.99071782	3000.0	120.0	116.3005468	2.643232578	125.76	3.638194043	84.32727397	0
KKK9880	5744	2.317788161	26.81004893	41.93310769	27000.0	280.0	405.2498364	2.342261152	400.96	5.183833988	199.0677283	2
3A349	479	4.596835808	-122.623875	47.31259202	3000.0	110.0	119.3512131	-1.613513571	115.28	4.059305434	27.98975031	0
FDB760	1722	5.239403561	55.16637245	25.36343365	14000.0	250.0	294.8878677	-1.053754235	306.0	5.230811662	23.41359079	8
CLX726C	7517	4.954236169	53.78221366	24.5567415	31000.0	280.0	401.7959314	-1.341278726	418.88	1.880779157	232.6955578	2
FDX458	5707	5.871085091	-122.7019177	46.2180203	21000.0	320.0	440.1456343	-0.415311315	427.52	3.073300304	140.0768248	1
ETD304	3253	5.351413918	54.83411371	24.30354014	10000.0	210.0	232.9355808	-0.938524436	243.6	2.196659443	23.46566294	1
THY98O	4344	4.099915991	28.18738664	40.56244208	4000.0	250.0	272.2152123	-2.199114858	266.0	3.901453353	69.89313539	1
FFT1139	6557	1.414517769	-123.2723779	47.57083014	3000.0	110.0	112.2299449	1.335749296	115.28	4.29976867	73.46911645	0
UAE1	7467	3.262435615	56.01555086	26.26429351	18000.0	250.0	329.6822081	-3.049952977	322.0	0.492305639	130.1477924	1
ASA43	6346	5.830404164	-122.5206721	45.4692872	28000.0	320.0	477.2882658	-0.45485106	463.36	2.933525143	220.7858428	1
AAL204	5262	5.831416399	-122.4313593	45.11412483	30000.0	320.0	487.8863906	-0.453875712	473.6	2.896931375	259.874399	3
ETD824	6305	1.807349227	53.17759783	25.07980628	15500.0	280.0	359.538112	1.824436084	349.44	5.12670232	165.6033379	1
ETD7	7306	1.88896568	53.76810578	25.83990453	18878.66	280.0	375.6737879	1.903813078	364.5763968	5.729125702	180.1742829	1
QXE1993	2151	5.021129997	-120.6833017	46.68386535	21625.475	320.0	440.2836166	-1.242461537	430.722432	1.899272509	149.1612775	2
KKK1179	4721	0.869967364	25.87900277	38.94629582	35000.0	290.0	442.1375918	0.883336507	452.4	3.878273936	334.1505991	1
THY332	2106	0.863721862	25.33589308	38.65745795	35000.0	290.0	442.1000231	0.876946334	452.4	3.896527944	389.5245918	1
ASA43	6346	5.984103513	-122.7227305	46.3607097	22000.0	320.0	445.2081565	-0.305523868	432.64	3.112136559	124.9841915	1
DAH1966	1503	1.384000328	27.33620446	40.94613461	21000.0	290.0	382.4715297	1.406296849	387.44	4.592978289	124.1186967	1
QXE2918	6114	5.832236855	-122.3668638	44.85494841	30199.375	320.0	488.9421633	-0.453080005	474.6208	2.876680101	288.5677083	1
ALK758	7323	5.208186372	56.08990136	24.9623195	14000.0	250.0	294.9887206	-1.086140525	306.0	1.952644531	79.78724005	8
SVA306	370	0.991889238	52.56778562	23.20681231	35000.0	280.0	440.1890437	1.025890387	436.8	3.997344078	361.7439565	8
ONE721	9608	2.507605704	-122.5895072	47.61411878	3000.0	110.0	105.8804841	2.497760489	115.28	5.358233303	27.74270641	0
UAE2OC	611	5.239347897	54.57398991	25.69259954	12000.0	250.0	287.2355453	-1.053757413	298.0	5.229010669	93.33383147	1
AAR644	152	2.578331657	-123.2121081	47.05943949	3000.0	125.0	121.5457806	2.57524479	131.0	3.650400569	80.41768567	0
DAL657	1171	5.839982182	-121.7362437	42.19178707	26000.0	320.0	466.6795834	-0.445543884	453.12	2.788448538	586.2678357	1
ETD5	3231	4.958598505	55.71494913	24.23333411	15000.0	250.0	300.0327424	-1.344584539	310.0	1.739243222	109.9652338	1
KIS3819	2410	1.863301927	54.75513527	25.647377	13350.45833	280.0	349.8874956	1.878708591	339.8100533	5.298897433	75.36665686	2
RSI698	4181	3.076543731	-122.2240844	47.44851817	11593.29467	80.0	85.10729743	3.133833716	94.83941718	1.152068481	6.599809693	0
ARG742	541	1.097280697	-123.0093601	47.39808616	3000.0	110.0	115.1946004	1.01515004	115.28	3.888940808	52.76430209	0
LZB724	4135	3.617993195	29.38290659	41.22336361	8000.0	110.0	132.1156259	-2.672975282	124.08	0.435004156	55.09260187	7
ETD39	4040	5.115578742	55.34419815	23.90997275	10000.0	250.0	280.0220482	-1.181972029	290.0	2.228036663	91.13902659	1
ASA830	1563	4.501745711	-121.2299317	47.85674461	18097.95	320.0	416.5725575	-1.753617881	412.661504	0.783966038	93.08791587	3
LLR441	6063	3.672472021	-122.4108717	47.30946333	3000.0	110.0	110.9143346	-2.536454754	115.28	2.774610542	17.29399288	0
ETD5	3231	4.908915071	55.40853536	24.29790741	14272.47249	250.0	297.5510814	-1.395839368	307.08989	1.729419495	78.1378936	1
ETD9	2053	0.992269196	52.53009823	23.18646231	30000.0	300.0	447.1763396	1.023757164	444.0	4.104239711	255.577555	1
ETD62	7700	5.349784052	54.34215164	24.67946408	12000.0	300.0	346.5806799	-0.93814328	357.6	5.396874376	41.58178349	5
ETD63	2645	2.193695288	54.92277795	24.36853314	12000.0	230.0	285.1639359	2.200018371	274.16	1.79107034	28.42310525	1
THY9LF	6671	4.394149923	30.35078953	41.36561979	32567.56666	290.0	448.3447932	-1.909248756	441.1135093	1.154411138	136.0730159	1
UAE2OC	611	5.406283243	56.04134977	24.99681965	12000.0	230.0	263.0597745	-0.880774727	274.16	1.931888583	73.78542316	4
THY924	2243	3.483205613	28.57691296	41.42076129	16082.925	250.0	323.5602405	-2.79976712	314.3317	5.807688377	53.29812921	1
ETD664	7500	5.164004334	55.17550978	23.98768475	10000.0	250.0	279.8324784	-1.131808131	290.0	2.286554463	72.60102736	5
AEE21Y	347	0.867066714	25.63807912	38.81855939	27000.0	290.0	405.9689888	0.880187195	415.28	3.887157869	358.6706696	1
ETD2	3652	3.678338935	54.94812281	24.65119	15500.0	250.0	315.1045659	-2.641073761	312.0	0.857093737	38.63215272	4
BAW9846	3745	2.572613474	-122.3890006	47.74007319	6638.590026	210.0	222.1993661	2.57054792	232.3056625	5.826039669	32.79067847	1
XT788	4135	3.985052207	29.21996163	41.12217666	15000.0	120.0	156.8493952	-2.325596678	148.8	0.288400339	37.73755587	7
QXE2176	6642	3.572359853	-122.0878961	47.60171892	12000.0	320.0	375.1420642	-2.686718853	381.44	0.50465752	23.84906134	1
THY28R	2324	4.962010308	31.78730834	40.59351654	32000.0	290.0	439.7652772	-1.347102132	438.48	1.647149348	253.1846923	1
THY2660	2445	1.331412443	26.23551886	40.88083902	27000.0	290.0	409.4067808	1.35326982	415.28	4.570958353	216.7295486	1
LOG686	4135	2.750996226	28.85951409	41.90924997	22000.0	110.0	156.296279	2.794382117	148.72	6.239148132	103.8239469	7
QXE7396	3701	2.659681412	-121.6321585	46.01924768	6000.0	210.0	220.1686194	2.57034498	230.16	2.551476217	167.0821621	6
THY1TX	6540	3.893507508	29.93925858	41.25772505	23000.0	290.0	406.1205499	-2.399521615	396.72	1.158219608	99.50469355	1
ASA48	206	4.544474454	-117.864216	47.58823977	32000.0	320.0	489.1464925	-1.710569852	483.84	1.245551494	334.7423374	1
THY6707	6155	4.082623268	28.54271366	40.95877185	5521.760007	250.0	278.5521059	-2.216087832	272.08704	4.535212746	22.87046622	1
DQ859	4135	1.418005315	27.72764478	41.11141326	7000.0	80.0	85.41750318	1.499765664	88.96	4.827476754	92.44459785	7
AEE21Y	347	0.863384184	25.2931006	38.63444035	27000.0	290.0	405.9489888	0.876420435	415.28	3.897692817	393.9112716	1
ETD3	1230	2.42004866	54.59764686	24.66887509	15000.0	250.0	321.6621102	2.417730595	310.0	6.044724269	26.77472055	1
GFA40	7500	2.419228711	54.49029363	24.78717466	15500.0	250.0	323.7525244	2.416937638	312.0	5.856219615	42.60925678	5
ETD710	7600	1.886306067	53.53819176	25.91931532	23275.94336	280.0	396.067989	1.90136805	384.2762262	5.64991017	200.0162245	5
ETD9	7775	0.495388222	55.00455613	24.15549566	10000.0	230.0	263.9183092	0.534556895	266.8	2.247621213	47.25322947	3
THY67Q	272	5.654689099	29.45527836	40.17285828	23194.12917	290.0	391.9965546	-0.650124086	397.6207593	2.50680375	104.2855762	1
THY46V	7155	4.786864316	30.67281785	40.32421636	26000.0	290.0	413.6451368	-1.521029274	410.64	1.91323031	172.0495857	1
AUZ197	6903	2.966419253	-121.9367161	48.00754056	3000.0	110.0	106.4353714	2.99677643	115.28	6.210818991	68.12760478	0
FDB411	7011	5.239232086	54.52773566	25.7182611	8000.0	250.0	271.9308839	-1.053759129	282.0	5.228938798	98.79096996	1
PGT5696	5	5.350755827	54.62036334	24.48034995	15500.0	280.0	337.7963936	-0.937536341	349.44	5.71382679	6.111102418	4
ETD3	1230	2.193691921	54.84792113	24.42194679	15000.0	230.0	296.7371373	2.200062943	285.2	1.597806646	19.96268518	1
ETD7	4206	5.350745249	54.15234522	24.79104147	15500.0	210.0	250.4379492	-0.939328823	262.08	5.345075351	64.29717163	9
AP418	7805	1.694513879	-122.5764868	47.49915799	6000.0	52.0	51.58101289	1.539204714	56.992	4.167443456	20.64229841	0
ETD62	7700	5.349784052	53.34245713	25.39345933	12000.0	300.0	346.5806799	-0.93814328	357.6	5.355918208	170.1658914	5
THY982	4771	3.006726417	28.76705966	42.0591986	23000.0	250.0	351.0583218	3.020241318	342.0	6.157856321	120.4925706	1
THY4505	3527	4.375001461	30.01065091	41.30096675	23000.0	290.0	403.2600955	-1.927744445	396.72	1.133124692	106.7400416	1
THY5866	3313	0.904957088	28.15995771	41.09336475	12000.0	250.0	290.6822285	0.920673862	298.0	4.852861732	56.44580453	1
SHT1052	8383	4.052030192	-121.2752113	47.43641096	20831.275	120.0	158.7655214	-2.152002734	159.996048	1.16600878	77.96141845	0
ETD78	4326	5.115746624	55.52819733	23.8340133	13000.0	250.0	291.5219873	-1.181922311	302.0	2.179502298	111.000939	1
THY6707	6155	2.474896832	28.5763262	41.09439166	7418.294983	250.0	283.9789815	2.498888359	279.6731799	5.202141072	23.90583664	1
STK379	4135	1.273791395	27.60015313	41.21511306	21854.84022	110.0	142.6470837	1.330001492	148.4645188	4.659733232	105.3223197	7
PGT5696	5	2.914851757	54.08241457	25.53418251	15500.0	280.0	359.4790551	2.897488683	349.44	5.808741564	135.300189	4
QXE2971	2113	4.442553184	-119.0077055	47.69062401	26883.1875	320.0	462.4263498	-1.72531701	457.64192	1.184183167	249.8704083	6
ABQ550	4135	4.907816766	29.881656	40.36373141	18924.33272	120.0	158.0944009	-1.435579049	156.3347188	1.413576167	112.5543791	7
ETD34	3671	5.351029985	54.93251333	24.23286076	10000.0	210.0	232.9362132	-0.938925937	243.6	2.199183807	36.15409233	1
[truncated: 181,651 more rows]
